# Supplementary material for: The SARS-CoV-2 nucleocapsid phosphoprotein forms mutually exclusive condensates with RNA and the membrane-associated M protein
Source: Nat Commun. 2021 Jan 21;12:502. doi: 10.1038/s41467-020-20768-y (PMC7820290; doi:10.1038/s41467-020-20768-y)
Supplement: Supplementary file 4 — Supplementary Data 1 [file 41467_2020_20768_MOESM4_ESM.xlsx]

## Sheet: Quantification result
Supplementary Data 1. Quantification of cross-linked sites on N protein in the presence and absence of viral RNAs. Total_SC represents the sum of spectral counts of three biological repeats in each experiment conditions, with two biological repeats having no RNA condition labeled with BS3-d4 and with RNA condition labeled with BS3-d0 and one biological repeat having no RNA condition labeled with …
	No RNA			UTR265 (40 ng/µL)				PS576 (40 ng/µL)				UTR265 (160 ng/µL)
sites	Log2Ratio(noRNA/noRNA)	total_SC	Best E-value	Total_SC	Best E-value	Average-Log2Ratio(withRNA/noRNA)	P-Value	Total_SC	Best E-value	Average-Log2Ratio(withRNA/noRNA)	P-Value	Total_SC	Best E-value	Average-Log2Ratio(withRNA/noRNA)	P-Value
N_protein(100)-N_protein(100)		0		3	0.000563274	1.73431	0.434167	13	3.49198e-05	-2.77592	0.307784	4	1	0.965928	0.4627
N_protein(100)-N_protein(102)	-1.47069	4	0.098382	8	6.4621e-05	-0.157188	0.378921	8	0.00203748	0.0671757	0.404981	2	1	4.20945	#DIV/0!
N_protein(100)-N_protein(169)		0		2	0.00148084	0.184425	#DIV/0!	3	3.98311e-09	-0.221591	#NUM!	0		#DIV/0!	#NUM!
N_protein(100)-N_protein(233)		0		1	4.28146e-05	1.47393	#DIV/0!	0		#DIV/0!	#NUM!	1	1.81396e-05	1.4344	#NUM!
N_protein(100)-N_protein(248)		0		7	7.1041e-15	2.0851	0.0293731	5	2.17237e-10	1.02356	0.0180675	25	2.71288e-19	3.33375	0.0723595
N_protein(100)-N_protein(249)		0		1	0.00277949	2.64386	#DIV/0!	4	6.11788e-10	3.62166	0.0382438	4	3.08334e-09	5.97406	0.0858824
N_protein(100)-N_protein(256)		0		3	6.79173e-07	2.98066	0.19381	1	0.000406005	3.8365	#NUM!	8	1.13114e-11	3.24469	0.0982346
N_protein(100)-N_protein(261)		0		0		#DIV/0!	#DIV/0!	0		#DIV/0!	#NUM!	1	0.529136	-6.9797	#DIV/0!
N_protein(100)-N_protein(266)	-4.32193	3	0.000174776	49	4.38619e-08	1.45921	0.0609116	48	1.06698e-06	1.32106	0.00488056	76	3.17884e-08	1.83145	0.0619921
N_protein(100)-N_protein(347)		0		3	0.000285277	1.51457	#DIV/0!	0		#DIV/0!	#NUM!	9	1.13848e-06	1.66614	0.14952
N_protein(100)-N_protein(373)		0		1	0.000504257	1.15199	#DIV/0!	0		#DIV/0!	#NUM!	1	0.000513333	-0.168123	#DIV/0!
N_protein(100)-N_protein(374)		0		8	0.00612196	0.0963225	0.458808	6	0.00993484	1.37434	0.212349	7	0.00604924	1.77536	0.183407
N_protein(100)-N_protein(375)		0		2	0.00926757	-1.5	0.373031	0		#DIV/0!	#NUM!	4	1.84025e-09	0.269119	0.454034
N_protein(100)-N_protein(387)		0		0		#DIV/0!	#DIV/0!	0		#DIV/0!	#NUM!	1	0.00745476	0.713119	#NUM!
N_protein(100)-N_protein(388)		0		3	0.00283479	-1.66097	0.157385	1	0.00957188	0.454032	#NUM!	11	6.66428e-06	2.4914	0.0733271
N_protein(102)-N_protein(102)	6.33774	2	0.00131309	5	0.0028812	-0.111141	0.48806	3	0.00177682	0.566754	0.450656	1	0.0107423	5.64386	#NUM!
N_protein(102)-N_protein(143)		0		0		#DIV/0!	#DIV/0!	1	0.136263	-9.88269	#NUM!	1	0.495776	1.83649	#DIV/0!
N_protein(102)-N_protein(169)	0.83649	2	6.72567e-06	1	1.60033e-07	-0.704872	#DIV/0!	0		#DIV/0!	#NUM!	0		#DIV/0!	#NUM!
N_protein(102)-N_protein(233)		0		1	0.00129742	2.32769	#DIV/0!	0		#DIV/0!	#NUM!	0		#DIV/0!	#NUM!
N_protein(102)-N_protein(237)	-6.64386	1	1	2	1.87513e-12	0.5	0.458593	1	4.22842e-13	-2.18442	#DIV/0!	3	1.07465e-12	-2.47393	#DIV/0!
N_protein(102)-N_protein(248)		0		0		#DIV/0!	#DIV/0!	0		#DIV/0!	#NUM!	1	1.8583e-05	7.7475	#DIV/0!
N_protein(102)-N_protein(256)		0		1	1.13126e-06	4.64386	#DIV/0!	0		#DIV/0!	#NUM!	2	3.78665e-05	4.6379	0.18247
N_protein(102)-N_protein(261)		0		1	0.0506127	0.304006	#DIV/0!	0		#DIV/0!	#NUM!	0		#DIV/0!	#NUM!
N_protein(102)-N_protein(266)	0.124328	6	1.57466e-06	12	1.65274e-07	0.494916	0.0800346	14	4.02184e-07	-0.0430652	0.419647	6	9.38993e-08	-0.24642	0.0324963
N_protein(102)-N_protein(347)		0		1	1.54928e-05	0.0892673	#DIV/0!	0		#DIV/0!	#NUM!	0		#DIV/0!	#NUM!
N_protein(102)-N_protein(355)	7.03807	1	0.00246991	1	0.0065219	6.93159	#DIV/0!	0		#DIV/0!	#NUM!	0		#DIV/0!	#NUM!
N_protein(102)-N_protein(373)		0		0		#DIV/0!	#DIV/0!	1	0.00899739	-0.494109	#DIV/0!	0		#DIV/0!	#NUM!
N_protein(102)-N_protein(374)	-1.35845	1	0.021242	8	0.000175416	0.0390013	0.49329	5	6.16778e-07	-0.30257	0.420844	5	4.95158e-07	0.122339	0.471292
N_protein(102)-N_protein(375)	-4.32193	2	1.27608e-05	4	5.00309e-10	2.06464	0.333455	2	4.48149e-10	2.25154	#NUM!	1	0.00795048	-0.31034	#NUM!
N_protein(102)-N_protein(387)		0		1	0.619914	-0.895303	#DIV/0!	1	0.101231	-0.739848	#NUM!	0		#DIV/0!	#NUM!
N_protein(102)-N_protein(388)		0		2	0.0388139	1.20752	0.40329	0		#DIV/0!	#NUM!	0		#DIV/0!	#NUM!
N_protein(143)-N_protein(237)		0		0		#DIV/0!	#DIV/0!	2	1	-0.136062	#DIV/0!	0		#DIV/0!	#NUM!
N_protein(169)-N_protein(233)		0		1	0.00508393	2.73697	#DIV/0!	0		#DIV/0!	#NUM!	0		#DIV/0!	#NUM!
N_protein(169)-N_protein(248)		0		1	0.000322906	-0.485427	#DIV/0!	3	0.0616496	-3.22698	#NUM!	0		#DIV/0!	#NUM!
N_protein(169)-N_protein(256)		0		3	2.60259e-06	1.21254	0.29585	1	3.69736e-05	0.200913	#NUM!	1	1.04497e-05	-1.31615	#NUM!
N_protein(169)-N_protein(266)		0		5	1.09321e-06	-0.873729	0.314756	4	9.45071e-13	0	0.5	8	1.55016e-11	-2.15723	0.141471
N_protein(169)-N_protein(338)		0		1	0.171885	-0.594549	#DIV/0!	1	0.130414	-1.88897	#DIV/0!	0		#DIV/0!	#NUM!
N_protein(169)-N_protein(375)	4.64386	3	2.63559e-11	3	9.10351e-16	-2.20988	0.0494278	1	6.75016e-09	-0.83649	#NUM!	1	9.98717e-12	0.495695	#DIV/0!
N_protein(169)-N_protein(388)		0		1	1.34256e-05	-1.73552	#DIV/0!	0		#DIV/0!	#NUM!	0		#DIV/0!	#NUM!
N_protein(-16)-N_protein(102)	7.61959	1	0.0854686	1	0.344092	-0.736994	#DIV/0!	0		#DIV/0!	#NUM!	0		#DIV/0!	#NUM!
N_protein(-16)-N_protein(266)		0		0		#DIV/0!	#DIV/0!	1	1.01837e-05	-2.64155	#NUM!	0		#DIV/0!	#NUM!
N_protein(-16)-N_protein(61)		0		0		#DIV/0!	#DIV/0!	1	0.0702383	1.59946	#DIV/0!	0		#DIV/0!	#NUM!
N_protein(233)-N_protein(233)		0		6	0.282813	-0.165685	0.351854	6	0.12055	-0.0263379	#NUM!	10	0.000139906	-1.38902	0.326144
N_protein(233)-N_protein(237)		0		9	9.46119e-09	1.62815	0.196573	7	1.17744e-07	1.81625	0.0800446	12	1.19144e-11	3.156	0.175906
N_protein(233)-N_protein(248)	0.469307	4	6.25534e-05	11	1.4009e-07	0.851751	0.217488	19	2.62373e-07	-0.314687	0.356779	22	1.43605e-09	1.22551	0.1354
N_protein(233)-N_protein(249)	4.32193	1	5.19644e-10	9	1.00763e-14	1.94549	0.201786	7	2.63229e-13	-1.32007	0.4005	7	9.27115e-16	4.68585	0.0857851
N_protein(233)-N_protein(256)		0		4	1.71245e-10	2.41414	0.0301976	3	1.74742e-09	2.98289	0.134309	5	2.57026e-11	3.12822	0.0834744
N_protein(233)-N_protein(257)		0		0		#DIV/0!	#DIV/0!	0		#DIV/0!	#NUM!	1	1.30225e-07	4.64386	#DIV/0!
N_protein(233)-N_protein(261)		0		0		#DIV/0!	#DIV/0!	0		#DIV/0!	#NUM!	1	0.126782	-2.93168	#NUM!
N_protein(233)-N_protein(266)	0.632268	6	2.77562e-08	23	8.0509e-11	0.369558	0.218167	22	4.39032e-09	0.0129482	0.492885	23	2.79048e-10	0.365635	0.34426
N_protein(233)-N_protein(347)		0		0		#DIV/0!	#DIV/0!	0		#DIV/0!	#NUM!	1	0.00437076	0.0144996	#NUM!
N_protein(233)-N_protein(355)		0		3	0.383859	-1.1129	0.132349	2	0.460734	1.66654	0.329316	0		#DIV/0!	#NUM!
N_protein(233)-N_protein(374)		0		0		#DIV/0!	#DIV/0!	0		#DIV/0!	#NUM!	1	2.52922e-10	10	#NUM!
N_protein(233)-N_protein(375)		0		4	3.94338e-08	-0.625769	0.274524	8	5.46915e-08	-0.327307	0.36254	6	1.16948e-07	-1.53954	0.238246
N_protein(233)-N_protein(387)		0		0		#DIV/0!	#DIV/0!	0		#DIV/0!	#NUM!	1	0.0288403	-3.18442	#NUM!
N_protein(233)-N_protein(388)		0		2	2.28245e-05	1.59028	0.198855	1	0.000255553	2.83651	#DIV/0!	4	1.16319e-05	0.677156	0.21668
N_protein(237)-N_protein(237)	7.66578	6	3.48677e-06	13	3.40483e-10	0.977098	0.331222	31	1.13599e-11	4.62383	0.147032	113	1.45036e-15	-0.37707	#DIV/0!
N_protein(237)-N_protein(248)		0		1	6.05512e-08	0.535332	#DIV/0!	3	0.000155572	1.72334	0.122241	10	8.43787e-09	3.28011	0.105371
N_protein(237)-N_protein(249)	1.72756	5	5.38484e-12	14	1.44671e-15	0.806368	0.042304	14	1.47236e-13	0.738068	0.122739	9	6.68026e-16	2.5241	0.0530422
N_protein(237)-N_protein(266)	0.799087	3	1.17265e-13	11	1.93272e-15	0.46829	0.167924	6	7.59725e-11	0.299731	#NUM!	14	2.05973e-13	3.24071	0.108232
N_protein(237)-N_protein(299)		0		0		#DIV/0!	#DIV/0!	0		#DIV/0!	#NUM!	2	1.36507e-06	1.51457	#NUM!
N_protein(237)-N_protein(355)		0		0		#DIV/0!	#DIV/0!	0		#DIV/0!	#NUM!	1	8.33537e-05	2.73697	#NUM!
N_protein(237)-N_protein(374)		0		0		#DIV/0!	#DIV/0!	1	1	6.47606	#DIV/0!	2	1	10	#DIV/0!
N_protein(237)-N_protein(375)		0		0		#DIV/0!	#DIV/0!	2	1	3.33319	#DIV/0!	2	1	2	#DIV/0!
N_protein(248)-N_protein(248)		0		2	0.00191005	4.21487	0.166414	5	0.00128985	3.55013	0.131217	9	0.000171709	4.47649	0.117444
N_protein(248)-N_protein(249)	8.1617	2	1.43398e-09	6	2.62459e-12	2.45834	0.168097	8	1.64747e-19	1.94101	0.0242473	9	1.54266e-19	4.17975	0.0178928
N_protein(248)-N_protein(256)	1.02065	26	4.64069e-14	41	9.19448e-13	0.990709	0.15657	53	1.08002e-13	0.962208	0.143888	59	4.30133e-16	3.12342	0.0659007
N_protein(248)-N_protein(257)		0		4	6.39118e-11	0.884947	0.200714	2	0.000321325	1.83775	0.231551	2	2.61993e-06	0.807427	#NUM!
N_protein(248)-N_protein(261)		0		0		#DIV/0!	#DIV/0!	1	0.000824181	2.75731	#NUM!	1	0.000279543	3.49655	#NUM!
N_protein(248)-N_protein(266)	1.57087	9	1.58671e-10	33	2.52056e-20	0.932004	0.117553	30	2.51434e-17	1.30247	0.0199402	42	5.695e-19	2.47195	0.110789
N_protein(248)-N_protein(299)		0		1	0.0103158	-0.678072	#DIV/0!	0		#DIV/0!	#NUM!	4	0.000740326	-1.86313	#NUM!
N_protein(248)-N_protein(342)		0		1	0.00483224	-0.0565835	#DIV/0!	0		#DIV/0!	#NUM!	3	4.21173e-05	2.26587	0.204739
N_protein(248)-N_protein(347)		0		5	0.000362494	0.583009	0.231318	3	0.00114589	2.88996	0.242328	6	0.000206248	3.08744	0.162144
N_protein(248)-N_protein(355)		0		0		#DIV/0!	#DIV/0!	0		#DIV/0!	#NUM!	1	0.000328882	-0.411426	#NUM!
N_protein(248)-N_protein(374)		0		4	2.30741e-10	3.23425	0.063054	5	2.72322e-11	1.81168	0.14286	14	1.81241e-10	1.15016	0.0623449
N_protein(248)-N_protein(375)	0.263034	3	4.91034e-07	9	2.16927e-11	0.899786	0.0864656	13	2.10296e-16	0.677759	0.163426	13	1.1795e-15	2.56296	0.0686371
N_protein(248)-N_protein(387)		0		0		#DIV/0!	#DIV/0!	0		#DIV/0!	#NUM!	1	0.00570719	0.184425	#NUM!
N_protein(248)-N_protein(388)		0		1	4.33315e-06	0.434403	#DIV/0!	4	5.55456e-06	2.30764	0.307381	4	1.68743e-07	3.29446	0.107559
N_protein(249)-N_protein(249)		0		0		#DIV/0!	#DIV/0!	3	5.79531e-07	5.30917	0.152258	5	1.53255e-17	9.75528	#DIV/0!
N_protein(249)-N_protein(256)	1	1	0.204619	4	3.5503e-09	5.39227	0.176241	8	4.30486e-18	4.59735	0.00818168	6	1.6464e-20	5.84091	0.0999835
N_protein(249)-N_protein(257)		0		9	9.56041e-09	5.05798	0.0633526	7	1.28234e-10	3.88826	0.0057901	22	2.08765e-10	5.13401	0.0190339
N_protein(249)-N_protein(266)	0.234501	10	1.22035e-11	23	2.47861e-10	1.26082	0.0637006	28	1.46311e-12	1.06206	0.0455628	38	2.68737e-11	2.5037	0.00745146
N_protein(249)-N_protein(299)		0		1	1.03109e-05	-0.176323	#DIV/0!	0		#DIV/0!	#NUM!	1	5.11608e-05	0.120294	#NUM!
N_protein(249)-N_protein(342)		0		0		#DIV/0!	#DIV/0!	0		#DIV/0!	#NUM!	4	7.91945e-09	3.05007	0.0310615
N_protein(249)-N_protein(347)		0		6	1.29291e-07	2.26641	0.173832	4	7.19977e-08	2.45359	0.181102	4	3.54501e-08	2.23545	0.0724704
N_protein(249)-N_protein(374)		0		5	1.23135e-14	1.5522	0.0348357	4	4.27673e-12	3.00077	0.0283566	9	1.38061e-12	3.86988	0.0542218
N_protein(249)-N_protein(375)	0.251568	9	1.77647e-13	13	8.6154e-15	0.835315	0.105098	12	4.2938e-17	0.659011	0.0931156	20	5.54005e-21	2.17246	0.0608508
N_protein(249)-N_protein(388)		0		3	4.72087e-06	1.82193	0.134898	0		#DIV/0!	#NUM!	2	1.5256e-06	1.37621	0.102737
N_protein(256)-N_protein(256)		0		5	4.50795e-07	5.64386	0.05582	6	4.10515e-08	4.07921	0.0189171	19	2.17914e-09	5.92425	0.014081
N_protein(256)-N_protein(257)		0		0		#DIV/0!	#DIV/0!	3	0.298751	4.32193	#DIV/0!	8	0.000649715	8.70409	#DIV/0!
N_protein(256)-N_protein(261)	0.666575	2	2.26133e-05	3	2.20264e-07	-0.120352	#DIV/0!	5	4.0936e-08	0.379482	0.311464	4	3.41226e-08	-0.526578	0.10835
N_protein(256)-N_protein(266)		0		10	1.78599e-07	2.90575	0.0839514	8	6.03683e-07	2.3726	0.0811841	20	1.49964e-07	3.53057	0.03065
N_protein(256)-N_protein(299)		0		1	0.00468194	-1.51096	#DIV/0!	0		#DIV/0!	#NUM!	0		#DIV/0!	#NUM!
N_protein(256)-N_protein(342)		0		8	2.28494e-08	1.87403	0.180635	5	2.0777e-06	0.457424	#NUM!	18	3.3231e-07	2.11319	0.0892536
N_protein(256)-N_protein(347)		0		3	6.80374e-05	3.82193	0.202447	3	4.2047e-06	2.14527	0.212504	5	3.13212e-05	4.12845	0.148646
N_protein(256)-N_protein(369)		0		0		#DIV/0!	#DIV/0!	0		#DIV/0!	#NUM!	1	0.00936399	5.64386	#DIV/0!
N_protein(256)-N_protein(374)		0		3	1.79379e-11	4.85137	0.112657	1	0.000104259	2.83651	#DIV/0!	6	1.41612e-08	6.13813	0.0549989
N_protein(256)-N_protein(375)	0.971442	3	2.90872e-07	12	1.5386e-08	1.61865	0.0617849	19	1.83337e-10	1.6628	0.0292262	29	7.68098e-12	3.554	0.0810025
N_protein(256)-N_protein(387)		0		2	0.000171475	1.73888	0.178888	0		#DIV/0!	#NUM!	0		#DIV/0!	#NUM!
N_protein(256)-N_protein(388)		0		5	6.3473e-06	1.91414	0.186497	3	6.14239e-06	1.02915	#NUM!	22	1.1055e-07	1.97989	0.149894
N_protein(256)-N_protein(405)		0		1	0.00190265	-0.831877	#DIV/0!	0		#DIV/0!	#NUM!	2	0.000553652	3.8625	0.321204
N_protein(257)-N_protein(374)		0		0		#DIV/0!	#DIV/0!	1	8.52248e-08	8.11248	#DIV/0!	3	1.54681e-06	7.99574	#DIV/0!
N_protein(257)-N_protein(375)	0.978196	2	0.00726329	0		#DIV/0!	#DIV/0!	1	7.19093e-05	8.76128	#DIV/0!	2	8.25393e-05	2.83651	#DIV/0!
N_protein(261)-N_protein(266)		0		0		#DIV/0!	#DIV/0!	0		#DIV/0!	#NUM!	1	1	0.836501	#NUM!
N_protein(261)-N_protein(338)		0		1	0.112173	-6.96647	#DIV/0!	0		#DIV/0!	#NUM!	0		#DIV/0!	#NUM!
N_protein(261)-N_protein(355)		0		0		#DIV/0!	#DIV/0!	0		#DIV/0!	#NUM!	1	0.108615	0.340075	#NUM!
N_protein(261)-N_protein(375)		0		1	0.005202	1.4344	#DIV/0!	0		#DIV/0!	#NUM!	1	0.0949022	5.64386	#DIV/0!
N_protein(266)-N_protein(266)	4.0589	2	0.0449835	21	6.02338e-05	-0.514994	0.18258	25	0.000224819	-0.267685	0.302929	11	8.058e-06	1.52621	0.134527
N_protein(266)-N_protein(299)	1.38405	4	5.10094e-10	11	6.82168e-13	-0.682701	0.280062	13	1.77895e-09	-1.29816	0.115312	3	2.20864e-10	-4.64386	#NUM!
N_protein(266)-N_protein(347)		0		4	1.05021e-11	-0.256695	0.0372609	5	4.23107e-10	0.112065	0.434505	5	3.16379e-11	-0.19114	#NUM!
N_protein(266)-N_protein(355)		0		3	2.24197e-09	0.293152	0.360511	0		#DIV/0!	#NUM!	0		#DIV/0!	#NUM!
N_protein(266)-N_protein(369)		0		0		#DIV/0!	#DIV/0!	2	1.28661e-05	-0.771577	0.334658	28	3.02077e-06	2.91309	0.129471
N_protein(266)-N_protein(370)		0		2	6.50424e-07	-0.5	0.469156	2	3.49301e-05	0.903678	0.440036	9	5.03422e-07	3.28009	0.176068
N_protein(266)-N_protein(372)		0		0		#DIV/0!	#DIV/0!	0		#DIV/0!	#NUM!	1	0.00628667	-0.15056	#NUM!
N_protein(266)-N_protein(373)		0		0		#DIV/0!	#DIV/0!	1	0.000114382	3.32193	#NUM!	2	1.3462e-05	3.19041	#NUM!
N_protein(266)-N_protein(374)	1.15056	4	2.01047e-11	29	5.0844e-12	0.348962	0.300489	27	1.3616e-11	0.287499	0.28721	26	5.19501e-13	0.927582	0.13011
N_protein(266)-N_protein(375)	0.344828	19	2.4759e-11	52	2.45021e-15	0.303839	0.297113	70	7.04448e-15	-0.0506629	0.211325	58	1.60818e-15	0.880011	0.149263
N_protein(266)-N_protein(387)		0		1	7.96706e-06	-0.632268	#DIV/0!	2	3.92975e-09	0.755237	0.319774	0		#DIV/0!	#NUM!
N_protein(266)-N_protein(388)		0		7	6.87495e-11	1.77686	0.046649	3	3.48856e-11	-0.373122	0.412093	7	1.66205e-09	0.141524	0.414715
N_protein(266)-N_protein(405)		0		1	5.06063e-07	-1.65535	#DIV/0!	0		#DIV/0!	#NUM!	0		#DIV/0!	#NUM!
N_protein(299)-N_protein(355)	5.05889	1	4.61485e-06	3	5.84548e-10	-2.59216	#DIV/0!	2	2.0952e-08	-0.992768	#NUM!	0		#DIV/0!	#NUM!
N_protein(299)-N_protein(374)		0		2	2.82107e-10	-0.963474	#DIV/0!	3	5.87153e-06	-1.81147	#NUM!	0		#DIV/0!	#NUM!
N_protein(299)-N_protein(375)	0.263034	1	6.462e-07	2	9.84478e-09	-1.19535	#DIV/0!	1	1.33514e-07	-0.464668	#NUM!	9	8.03063e-11	-0.429747	0.326909
N_protein(338)-N_protein(374)	5.64386	1	3.01633e-05	2	1.48487e-06	0.574738	0.470664	1	0.132835	-1.1635	#NUM!	5	9.10321e-07	-1.22217	0.397656
N_protein(338)-N_protein(375)		0		0		#DIV/0!	#DIV/0!	1	0.0101289	5.64386	#DIV/0!	1	0.143688	10	#DIV/0!
N_protein(342)-N_protein(375)		0		0		#DIV/0!	#DIV/0!	0		#DIV/0!	#NUM!	1	1.68648e-12	0.358454	#NUM!
N_protein(342)-N_protein(388)		0		0		#DIV/0!	#DIV/0!	0		#DIV/0!	#NUM!	2	1.3265e-08	1.59221	#NUM!
N_protein(347)-N_protein(355)		0		0		#DIV/0!	#DIV/0!	1	0.0308783	3.64386	#DIV/0!	5	0.350828	0.7905	#NUM!
N_protein(347)-N_protein(361)		0		1	0.000445311	-1.43829	#DIV/0!	0		#DIV/0!	#NUM!	5	1.31605e-05	2.79364	0.0170497
N_protein(347)-N_protein(374)		0		5	5.83189e-10	2.17229	0.14033	3	5.55631e-10	1.57242	0.206788	7	1.09617e-15	3.22576	0.192467
N_protein(347)-N_protein(375)	2.76341	1	2.07544e-09	9	5.84272e-12	0.736611	0.223593	8	8.68959e-11	0.358403	0.181865	15	2.00419e-12	0.864746	0.200795
N_protein(347)-N_protein(388)	0.895303	1	1.52969e-07	2	5.27663e-09	-0.526069	#DIV/0!	3	2.64362e-09	-0.101485	0.42283	8	7.96977e-10	0.720683	0.27489
N_protein(355)-N_protein(374)		0		0		#DIV/0!	#DIV/0!	0		#DIV/0!	#NUM!	3	7.17476e-09	0.806709	0.334497
N_protein(355)-N_protein(375)		0		2	1.1306e-09	-0.917659	0.0158788	2	1.77778e-10	-1.04264	#NUM!	4	8.2161e-13	-0.76755	0.0332408
N_protein(361)-N_protein(361)		0		0		#DIV/0!	#DIV/0!	0		#DIV/0!	#NUM!	1	1	0.286304	#NUM!
N_protein(361)-N_protein(374)		0		0		#DIV/0!	#DIV/0!	0		#DIV/0!	#NUM!	5	5.14861e-11	2.68754	0.177208
N_protein(361)-N_protein(375)		0		0		#DIV/0!	#DIV/0!	0		#DIV/0!	#NUM!	3	1.13502e-09	0.13702	#NUM!
N_protein(361)-N_protein(388)		0		0		#DIV/0!	#DIV/0!	0		#DIV/0!	#NUM!	9	4.78808e-10	1.16068	0.288408
N_protein(369)-N_protein(373)		0		0		#DIV/0!	#DIV/0!	1	1.31471e-05	1.59946	#NUM!	3	1.4092e-07	3.56367	0.124925
N_protein(369)-N_protein(374)	-2.12029	7	1.91504e-07	16	1.14926e-07	0.17893	0.417868	17	2.65339e-08	0.471613	0.238198	92	1.05771e-12	3.60159	0.125324
N_protein(369)-N_protein(375)		0		2	7.88679e-05	4.46738	0.163697	4	6.89081e-05	2.88327	0.136306	64	1.08721e-09	3.85737	0.0926298
N_protein(370)-N_protein(373)		0		0		#DIV/0!	#DIV/0!	0		#DIV/0!	#NUM!	2	1	1.4344	#DIV/0!
N_protein(370)-N_protein(374)	-1.4344	1	2.93718e-08	5	2.92041e-07	1.06147	0.256529	4	3.97903e-08	1.23644	0.299645	13	1.48883e-11	2.95778	0.138384
N_protein(370)-N_protein(375)	1	1	6.20795e-08	30	3.41276e-09	1.28955	0.0385463	22	8.22603e-09	2.37898	0.0416211	57	1.96742e-12	4.67525	0.0407202
N_protein(370)-N_protein(388)		0		0		#DIV/0!	#DIV/0!	0		#DIV/0!	#NUM!	5	5.7251e-07	2.02935	0.0446351
N_protein(372)-N_protein(373)		0		0		#DIV/0!	#DIV/0!	1	5.59754e-05	2.25154	#NUM!	1	8.34269e-07	0.136062	#NUM!
N_protein(372)-N_protein(374)	-3.18442	3	2.97887e-08	7	2.56165e-07	1.42178	0.308146	5	9.31563e-08	0.320459	0.29989	18	1.32126e-16	1.21327	0.071872
N_protein(372)-N_protein(375)	0.83649	3	9.90099e-05	7	1.17175e-08	3.27997	0.19879	7	8.83729e-07	3.00115	0.00612284	12	1.91241e-07	6.91825	0.133393
N_protein(373)-N_protein(374)		0		0		#DIV/0!	#DIV/0!	0		#DIV/0!	#NUM!	1	4.53506e-06	-5.64386	#DIV/0!
N_protein(373)-N_protein(375)	0.915942	12	0.000366803	1	2.97779e-07	2.12029	#DIV/0!	15	7.53182e-09	4.5104	0.171006	14	3.53388e-11	5.51502	0.0188507
N_protein(373)-N_protein(388)		0		0		#DIV/0!	#DIV/0!	0		#DIV/0!	#NUM!	2	6.1235e-05	7.70919	#DIV/0!
N_protein(374)-N_protein(374)		0		0		#DIV/0!	#DIV/0!	1	3.74045e-05	5.05889	#DIV/0!	3	0.0984195	6.64386	#DIV/0!
N_protein(374)-N_protein(375)	2.17046	7	2.68689e-08	12	3.4406e-07	0.642739	0.0637318	18	4.59508e-12	0.784128	0.100696	25	1.91796e-09	2.05144	0.106262
N_protein(374)-N_protein(387)		0		5	1.36069e-10	0.47438	0.299335	3	2.42283e-09	-0.615162	0.40619	9	1.12081e-16	2.12282	0.229991
N_protein(374)-N_protein(388)	1.4344	2	1.59577e-07	8	1.58349e-11	0.983512	0.144845	8	6.72466e-12	0.28159	0.360565	8	1.69413e-09	2.4442	0.182717
N_protein(374)-N_protein(405)		0		1	1.43077e-09	5.05889	#DIV/0!	1	2.57654e-06	-1.0635	#NUM!	4	1.04057e-09	2.61621	0.273163
N_protein(375)-N_protein(375)	0.62293	5	0.000335285	17	1.2231e-07	1.52276	0.182536	13	2.00508e-06	0.673335	0.0582445	10	2.56124e-05	-1.5225	0.269711
N_protein(375)-N_protein(387)	1.4344	1	2.83045e-06	1	2.47411e-06	-1.0072	#DIV/0!	2	2.2055e-08	-0.713696	#NUM!	10	1.30841e-08	2.12283	0.223876
N_protein(375)-N_protein(388)	5.05889	3	5.06989e-13	5	1.93678e-11	0.0597293	0.467862	3	2.10782e-05	-1.22641	0.221621	8	6.51386e-15	1.04905	0.121891
N_protein(375)-N_protein(405)		0		0		#DIV/0!	#DIV/0!	1	2.12438e-06	-2.45418	#NUM!	1	2.05068e-06	-0.584963	#NUM!
N_protein(388)-N_protein(388)		0		1	0.0148549	-0.124377	#DIV/0!	2	0.624531	0.037778	0.479429	2	0.115838	-0.0680301	#NUM!
N_protein(38)-N_protein(38)		0		0		#DIV/0!	#DIV/0!	0		#DIV/0!	#NUM!	1	1	-2.55639	#DIV/0!
N_protein(38)-N_protein(65)		0		1	0.00604472	-2.47394	#DIV/0!	0		#DIV/0!	#NUM!	3	0.00306673	-0.223296	0.455769
N_protein(61)-N_protein(100)		0		1	0.00186176	0.136062	#DIV/0!	1	0.0030698	-2.39594	#NUM!	0		#DIV/0!	#NUM!
N_protein(61)-N_protein(102)		0		2	1.6898e-05	-1.78317	0.183614	0		#DIV/0!	#NUM!	1	0.000586793	-0.83649	#NUM!
N_protein(61)-N_protein(143)		0		0		#DIV/0!	#DIV/0!	1	1	-7.59324	#NUM!	0		#DIV/0!	#NUM!
N_protein(61)-N_protein(169)	2.83651	5	1.5093e-09	8	3.8939e-10	-2.02347	0.165805	14	2.12933e-10	-3.75595	#NUM!	4	6.65879e-08	-3.8365	#NUM!
N_protein(61)-N_protein(256)		0		0		#DIV/0!	#DIV/0!	0		#DIV/0!	#NUM!	1	0.506954	-1.35845	#NUM!
N_protein(61)-N_protein(266)		0		9	2.56755e-08	0.223513	0.459102	9	8.10252e-12	-0.238721	0.430138	2	7.8739e-06	-3.80301	#NUM!
N_protein(61)-N_protein(347)		0		1	2.10403e-05	-0.367371	#DIV/0!	0		#DIV/0!	#NUM!	0		#DIV/0!	#NUM!
N_protein(61)-N_protein(375)		0		1	2.36294e-08	-1.38957	#DIV/0!	1	2.84533e-06	-0.0976108	#NUM!	0		#DIV/0!	#NUM!
N_protein(61)-N_protein(388)		0		3	5.62597e-08	-1.852	#DIV/0!	1	3.38617e-05	-0.395929	#DIV/0!	1	1.09256e-08	1.88897	#DIV/0!
N_protein(61)-N_protein(65)		0		1	0.265694	-1.68966	#DIV/0!	0		#DIV/0!	#NUM!	0		#DIV/0!	#NUM!
N_protein(65)-N_protein(100)	-0.556393	1	0.932571	0		#DIV/0!	#DIV/0!	3	0.0257003	-1.54244	0.0117612	1	1	1.21412	#DIV/0!
N_protein(65)-N_protein(169)		0		3	8.80924e-07	-1.40176	0.193107	2	2.02554e-05	-3.0635	#NUM!	0		#DIV/0!	#NUM!
N_protein(65)-N_protein(256)		0		0		#DIV/0!	#DIV/0!	1	0.436617	-4.32193	#NUM!	0		#DIV/0!	#NUM!
N_protein(65)-N_protein(266)	0.0892269	1	2.44421e-05	5	4.40606e-06	0.0555359	0.25	5	1.07759e-05	-0.0471597	0.40203	4	0.000180656	-0.132524	#NUM!
N_protein(65)-N_protein(347)	-0.0975791	1	0.0194871	3	0.00292931	0.0564619	0.48322	2	0.0447844	2.18249	#NUM!	2	0.0451459	1.74313	#NUM!
N_protein(65)-N_protein(388)				0		#DIV/0!	#DIV/0!	0		#DIV/0!	#NUM!	1	1.11675e-05	4.0589	#DIV/0!

## Sheet: cross-links (FC>2, p-Value<0.1)
UTR265 (40 ng/uL)							PS576 (40 ng/µL)							UTR265 (160 ng/µL)
Cross-link sites	Total_SC	Best E-value	Average-Log2Ratio(withRNA/noRNA)	P-Value			Cross-link sites	Total_SC	Best E-value	Average-Log2Ratio(withRNA/noRNA)	P-Value			Cross-link sites	Total_SC	Best E-value	Average-Log2Ratio(withRNA/noRNA)	P-Value
N_protein(100)-N_protein(248)	7	7.1041e-15	2.0851	0.0293731			N_protein(100)-N_protein(248)	5	2.17237e-10	1.02356	0.0180675			N_protein(100)-N_protein(248)	25	2.71288e-19	3.33375	0.0723595
N_protein(100)-N_protein(266)	49	4.38619e-08	1.45921	0.0609116			N_protein(100)-N_protein(249)	4	6.11788e-10	3.62166	0.0382438			N_protein(100)-N_protein(249)	4	3.08334e-09	5.97406	0.0858824
N_protein(233)-N_protein(256)	4	1.71245e-10	2.41414	0.0301976			N_protein(100)-N_protein(266)	48	1.06698e-06	1.32106	0.00488056			N_protein(100)-N_protein(256)	8	1.13114e-11	3.24469	0.0982346
N_protein(248)-N_protein(374)	4	2.30741e-10	3.23425	0.063054			N_protein(233)-N_protein(237)	7	1.17744e-07	1.81625	0.0800446			N_protein(100)-N_protein(266)	76	3.17884e-08	1.83145	0.0619921
N_protein(249)-N_protein(257)	9	9.56041e-09	5.05798	0.0633526			N_protein(248)-N_protein(249)	8	1.64747e-19	1.94101	0.0242473			N_protein(100)-N_protein(388)	11	6.66428e-06	2.4914	0.0733271
N_protein(249)-N_protein(266)	23	2.47861e-10	1.26082	0.0637006			N_protein(248)-N_protein(266)	30	2.51434e-17	1.30247	0.0199402			N_protein(233)-N_protein(249)	7	9.27115e-16	4.68585	0.0857851
N_protein(249)-N_protein(374)	5	1.23135e-14	1.5522	0.0348357			N_protein(249)-N_protein(256)	8	4.30486e-18	4.59735	0.00818168			N_protein(233)-N_protein(256)	5	2.57026e-11	3.12822	0.0834744
N_protein(256)-N_protein(256)	5	4.50795e-07	5.64386	0.05582			N_protein(249)-N_protein(257)	7	1.28234e-10	3.88826	0.0057901			N_protein(237)-N_protein(249)	9	6.68026e-16	2.5241	0.0530422
N_protein(256)-N_protein(266)	10	1.78599e-07	2.90575	0.0839514			N_protein(249)-N_protein(266)	28	1.46311e-12	1.06206	0.0455628			N_protein(248)-N_protein(249)	9	1.54266e-19	4.17975	0.0178928
N_protein(256)-N_protein(375)	12	1.5386e-08	1.61865	0.0617849			N_protein(249)-N_protein(374)	4	4.27673e-12	3.00077	0.0283566			N_protein(248)-N_protein(256)	59	4.30133e-16	3.12342	0.0659007
N_protein(266)-N_protein(388)	7	6.87495e-11	1.77686	0.046649			N_protein(256)-N_protein(256)	6	4.10515e-08	4.07921	0.0189171			N_protein(248)-N_protein(374)	14	1.81241e-10	1.15016	0.0623449
N_protein(370)-N_protein(375)	30	3.41276e-09	1.28955	0.0385463			N_protein(256)-N_protein(266)	8	6.03683e-07	2.3726	0.0811841			N_protein(248)-N_protein(375)	13	1.1795e-15	2.56296	0.0686371
							N_protein(256)-N_protein(375)	19	1.83337e-10	1.6628	0.0292262			N_protein(249)-N_protein(256)	6	1.6464e-20	5.84091	0.0999835
							N_protein(370)-N_protein(375)	22	8.22603e-09	2.37898	0.0416211			N_protein(249)-N_protein(257)	22	2.08765e-10	5.13401	0.0190339
							N_protein(372)-N_protein(375)	7	8.83729e-07	3.00115	0.00612284			N_protein(249)-N_protein(266)	38	2.68737e-11	2.5037	0.00745146
														N_protein(249)-N_protein(342)	4	7.91945e-09	3.05007	0.0310615
														N_protein(249)-N_protein(347)	4	3.54501e-08	2.23545	0.0724704
														N_protein(249)-N_protein(374)	9	1.38061e-12	3.86988	0.0542218
														N_protein(249)-N_protein(375)	20	5.54005e-21	2.17246	0.0608508
														N_protein(256)-N_protein(256)	19	2.17914e-09	5.92425	0.014081
														N_protein(256)-N_protein(266)	20	1.49964e-07	3.53057	0.03065
														N_protein(256)-N_protein(342)	18	3.3231e-07	2.11319	0.0892536
														N_protein(256)-N_protein(374)	6	1.41612e-08	6.13813	0.0549989
														N_protein(256)-N_protein(375)	29	7.68098e-12	3.554	0.0810025
														N_protein(347)-N_protein(361)	5	1.31605e-05	2.79364	0.0170497
														N_protein(369)-N_protein(375)	64	1.08721e-09	3.85737	0.0926298
														N_protein(370)-N_protein(375)	57	1.96742e-12	4.67525	0.0407202
														N_protein(370)-N_protein(388)	5	5.7251e-07	2.02935	0.0446351
														N_protein(372)-N_protein(374)	18	1.32126e-16	1.21327	0.071872
														N_protein(373)-N_protein(375)	14	3.53388e-11	5.51502	0.0188507
