# Supplementary material for: The SARS-CoV-2 nucleocapsid phosphoprotein forms mutually exclusive condensates with RNA and the membrane-associated M protein
Source: Nat Commun. 2021 Jan 21;12:502. doi: 10.1038/s41467-020-20768-y (PMC7820290; doi:10.1038/s41467-020-20768-y)
Supplement: Supplementary file 6 — Source Data [file 41467_2020_20768_MOESM6_ESM.xlsx]

## Sheet: Fig. 2b
Figure 2b
Pre-bleach fluorescence normalized to 1.0; post-bleach fluorescence normalized to 0.0
Upper pannel																	Lower pannel
	N protein (with RNA)					N protein (No RNA)												17-mer ssRNA
Time (sec)	Droplet 1	Droplet 2	Droplet 3	Droplet 4		Droplet 1	Droplet 2	Droplet 3	Droplet 4	Droplet 5	Droplet 6	Droplet 7	Droplet 8	Droplet 9	Droplet 10		Time (sec)	Droplet 1	Droplet 2
-2	1	1	1	1		1	1	1	1	1	1	1	1	1	1		-1	1	1
-1	0.992681	1.00403	0.996494	1.00685		0	0	0	0	0	0	0	0	0	0		0	0	0
0	0	0	0	0		0.0106806	0.0104422	0.00687029	0.00473201	0.00907607	0.013179	0.0159465	0.00884384	0.0109395	0.00870505		5	0.0474899	0.0130466
5	0.0317624	0.00319609	0.00821813	0.0119147		0.019633	0.0173949	0.0121387	0.0109758	0.01506	0.020177	0.0231324	0.0171739	0.0174966	0.0160018		10	0.084391	0.0305259
10	0.0464065	0.00636289	0.0163085	0.018383		0.0268453	0.0286419	0.0180286	0.0207694	0.0220816	0.0295142	0.0324208	0.0259469	0.0234151	0.0231666		15	0.126008	0.0546149
15	0.0547961	0.0102521	0.0263612	0.0287148		0.0397367	0.0391704	0.0241471	0.0305888	0.0275178	0.0364802	0.0446671	0.0321179	0.0289142	0.026746		20	0.158626	0.0768743
20	0.0626187	0.0127152	0.0303996	0.0319387		0.0452648	0.0441413	0.0278009	0.0342044	0.0322978	0.0437857	0.0527599	0.0370059	0.035769	0.0334014		24	0.191831	0.103096
24	0.0686702	0.0170462	0.0379301	0.0374428		0.0521744	0.0506587	0.0313298	0.0413938	0.0370624	0.0453718	0.050653	0.0410555	0.0408551	0.0386863		28	0.239073	0.130237
28	0.0735994	0.0201689	0.0440664	0.0450553		0.0596638	0.0551734	0.0353585	0.0427496	0.0400452	0.0572423	0.0676192	0.0512025	0.0470608	0.0437767		32	0.283627	0.153355
32	0.0779337	0.0234165	0.0487592	0.0497543		0.0649788	0.0602875	0.0394372	0.0490047	0.0447505	0.0651091	0.0747633	0.0586355	0.0527538	0.0490095		36	0.310612	0.182933
36	0.0817917	0.025226	0.055301	0.0560036		0.0710583	0.0647927	0.0428178	0.0531065	0.0470409	0.0694074	0.0783603	0.0630647	0.0578781	0.0555092		40	0.35367	0.2079
40	0.0873015	0.028253	0.0595197	0.0575634		0.0781188	0.0658451	0.0475809	0.0572152	0.0513728	0.0732839	0.0805262	0.0622781	0.0617955	0.0566607		44	0.392995	0.233036
44	0.0913582	0.0312841	0.0657652	0.0649779		0.0834047	0.0751274	0.0499107	0.057392	0.0544214	0.078865	0.0898153	0.0717512	0.0655159	0.0622557		48	0.420245	0.257973
48	0.0945413	0.0343061	0.0698041	0.068034		0.0891747	0.0802028	0.0532686	0.0635555	0.0594629	0.0846661	0.0971773	0.074446	0.0694845	0.0650111		52	0.460923	0.281375
52	0.0966246	0.036163	0.0755557	0.0729504		0.0956542	0.0833129	0.055401	0.0678717	0.0633138	0.093135	0.110113	0.0835955	0.0734946	0.0687531		56	0.482864	0.308443
56	0.0994373	0.0400725	0.0799757	0.0759731		0.0986604	0.0854354	0.0578768	0.0715462	0.065226	0.0935888	0.106522	0.0842196	0.0831144	0.0780822		60	0.521505	0.331336
60	0.104558	0.0421725	0.084578	0.0823247		0.106157	0.0908419	0.0616849	0.0734848	0.0700581	0.0987144	0.115481	0.0889592	0.0881113	0.0818849		64	0.548948	0.349828
64	0.108632	0.0440547	0.0897237	0.0878872		0.110881	0.0940426	0.0658226	0.0740952	0.0722053	0.101615	0.114724	0.0904062	0.0909541	0.0859067		68	0.589225	0.369033
68	0.108723	0.0475274	0.0925487	0.0890681		0.114126	0.0977255	0.0666051	0.0777123	0.0746605	0.108383	0.122846	0.095998	0.0930796	0.0853098		72	0.60276	0.392127
72	0.108101	0.0492967	0.0965947	0.0905947		0.121816	0.102811	0.0712001	0.0871299	0.079633	0.109368	0.122804	0.0973673	0.0945245	0.087248		76	0.634531	0.404313
76	0.110873	0.0515279	0.100559	0.0944044		0.121893	0.104542	0.0743436	0.0864571	0.0817021	0.115275	0.132243	0.103825	0.100494	0.0945726		80	0.654147	0.418714
80	0.113128	0.053465	0.105791	0.100491		0.130081	0.111807	0.0758601	0.0907955	0.0841932	0.121629	0.13999	0.107805	0.101839	0.0951089		84	0.692386	0.437402
84	0.119491	0.0571462	0.109049	0.102446		0.133203	0.111062	0.0778794	0.0910364	0.086615	0.123314	0.143176	0.110915	0.106399	0.0995203		88	0.719059	0.457368
88	0.121954	0.0593263	0.109525	0.103293		0.139545	0.114519	0.0804478	0.09426	0.0906469	0.124547	0.138255	0.110866	0.109035	0.10335		92	0.742083	0.476728
92	0.122645	0.0641659	0.116217	0.108376		0.142202	0.120241	0.0818076	0.0956371	0.093925	0.126772	0.138318	0.11363	0.115865	0.110255		96	0.772754	0.492368
96	0.124708	0.0644184	0.11809	0.110226		0.143145	0.123624	0.0855558	0.0959666	0.0925876	0.129117	0.141911	0.115162	0.119282	0.113069		100	0.795386	0.505386
100	0.127471	0.0672034	0.123085	0.115142		0.14788	0.126537	0.0867548	0.0920512	0.0950349	0.131547	0.143247	0.118598	0.121829	0.116281		104	0.810624	0.514701
104	0.128685	0.069912	0.126011	0.117434		0.152887	0.129475	0.090212	0.0967933	0.0985013	0.138119	0.153292	0.122306	0.126115	0.118575		108	0.837638	0.517193
108	0.132334	0.0732618	0.131682	0.125125		0.15771	0.133148	0.0929377	0.0961348	0.0997117	0.139712	0.152958	0.125737	0.128797	0.123556		112	0.869676	0.533924
112	0.132783	0.075228	0.136691	0.124906		0.16087	0.133705	0.0941694	0.101688	0.102239	0.142669	0.153662	0.128319	0.134051	0.126367		116	0.88317	0.552351
116	0.134244	0.0776642	0.143054	0.130881		0.159905	0.134667	0.0968702	0.102851	0.104143	0.148793	0.155737	0.133693	0.13984	0.133144		120	0.889149	0.544848
120	0.135895	0.0787617	0.147153	0.135333		0.166076	0.137549	0.0974491	0.0935846	0.103423	0.148886	0.156514	0.134484	0.142423	0.136657

## Sheet: Fig. 2c
Figure 2c
Pre-bleach fluorescence normalized to 1.0; post-bleach fluorescence normalized to 0.0
	N protein									UTR265
Time (sec)	Droplet 1	Droplet 2	Droplet 3	Droplet 4	Droplet 5	Droplet 6	Droplet 7	Droplet 8		Droplet 1	Droplet 2	Droplet 3	Droplet 4	Droplet 5	Droplet 6	Droplet 7	Droplet 8
-5	1	1	1	1	1	1	1	1		1	1	1	1	1	1	1	1
0	0	0	0	0	0	0	0	0		0	0	0	0	0	0	0	0
5	0.0155339	0.0138529	0.0232011	0.0207729	0.0238538	0.0219999	0.0225664	0.020593		0.00974145	0.00911937	0.00389956	0.00550644	0.00958506	0.0106764	0.00314904	0.00713137
10	0.0217538	0.0205326	0.027482	0.0365122	0.0351609	0.0345601	0.0477838	0.0327602		0.0100734	0.0108622	0.0190411	0.00981974	0.00426659	0.0103403	-0.00401193	0.007177
15	0.0265269	0.0278242	0.0416886	0.04264	0.046719	0.044751	0.0493671	0.044058		0.0148321	0.0184109	0.0175062	0.0110574	0.00423793	0.0105252	0.00291574	-0.00293894
20	0.0356399	0.0329226	0.0687398	0.0581023	0.0554043	0.0514457	0.0494044	0.0487444		0.0212905	0.0159944	0.0324207	0.0159349	-0.00491488	0.0134634	-0.0103643	-0.00612733
25	0.0373434	0.036543	0.0634399	0.0647936	0.0663401	0.0561324	0.0564786	0.0615588		0.0233102	0.0233228	0.0545121	0.0240107	0.00327847	0.00178039	-0.00556686	-0.00687896
30	0.0409026	0.038528	0.0778715	0.0708845	0.0668729	0.0545569	0.0674994	0.0617035		0.0254054	0.0187691	0.0451436	0.0273065	0.00997842	0.00536646	-0.00954203	-0.00558695
35	0.0433383	0.0404946	0.0875397	0.0745753	0.0686926	0.065064	0.0627262	0.0632086		0.0271021	0.0181912	0.0529072	0.0317016	0.00119408	0.0156063	0.00354649	-0.00229916
40	0.0457	0.0435244	0.0940098	0.0883772	0.0747585	0.0767224	0.0740327	0.0837522		0.026036	0.0236954	0.0468255	0.0351859	0.00389219	0.0175201	0.00242474	0.016806
45	0.0547322	0.0502969	0.097134	0.0949952	0.0927757	0.0756545	0.0838761	0.0725093		0.034604	0.0256099	0.0603391	0.0382827	0.00406668	0.0152923	0.00265238	-0.00187876
50	0.059264	0.0513322	0.109217	0.0917197	0.0945301	0.0786092	0.0890236	0.0825876		0.0397172	0.0270692	0.061181	0.0392947	-0.00153	0.017472	0.0184295	0.0162625
55	0.0605206	0.055295	0.103178	0.104077	0.100626	0.0892943	0.0850616	0.0916447		0.0355846	0.0247542	0.0770004	0.0473166	0.00746556	0.0117563	0.00171689	0.0153891
60	0.0598598	0.0588522	0.110096	0.112196	0.116144	0.0986193	0.103731	0.0981054		0.0426229	0.0300626	0.0781281	0.0497154	0.0198612	0.0207594	0.000206165	0.0209752
65	0.0641813	0.0601947	0.113689	0.117976	0.111	0.097668	0.107328	0.101559		0.0405353	0.0338616	0.0687984	0.0483578	0.0178988	0.0247018	0.0162982	0.0424745
70	0.0663991	0.064241	0.10788	0.122823	0.108961	0.100316	0.110475	0.113593		0.0443439	0.0340524	0.0652949	0.0509775	0.00403641	0.0263558	0.0279451	0.0165066
75	0.0725049	0.0712371	0.127415	0.124701	0.128597	0.103541	0.108456	0.116828		0.0437546	0.0341547	0.077725	0.0492934	0.0170592	0.0256749	0.0388138	0.0244002
80	0.0772812	0.0709694	0.116083	0.130425	0.137225	0.109618	0.12132	0.118544		0.0448954	0.040115	0.0621697	0.0501165	0.0177017	0.0209085	0.0240763	0.0329755
85	0.0812247	0.0755393	0.125007	0.137022	0.136461	0.116308	0.125406	0.125433		0.0488907	0.0388606	0.070204	0.0557985	0.0389384	0.0144025	0.0290374	0.0381382
90	0.0818821	0.0818895	0.142622	0.132709	0.138923	0.112615	0.126047	0.135084		0.0513309	0.042327	0.0798929	0.055067	0.0326225	0.0347443	0.0418989	0.0354219
95	0.0862969	0.0835785	0.142489	0.134173	0.140784	0.132987	0.129444	0.132041		0.0522517	0.0479842	0.0860546	0.0549876	0.0340489	0.0272827	0.0419838	0.0344517
100	0.0927208	0.0852199	0.151323	0.13797	0.15568	0.124511	0.141737	0.140018		0.0574397	0.0435174	0.0920308	0.0552983	0.0410946	0.0326285	0.0456498	0.0408634
105	0.0972097	0.0886201	0.158421	0.14179	0.147691	0.134135	0.143123	0.147091		0.0508539	0.0449824	0.105685	0.0595182	0.0298703	0.041607	0.0263374	0.0415313
110	0.0911515	0.0856732	0.157433	0.153504	0.146887	0.130965	0.157878	0.143968		0.0498783	0.0418817	0.0737443	0.0600809	0.0313544	0.0320445	0.0276432	0.0397099
115	0.0930489	0.0869767	0.155664	0.150052	0.153581	0.129561	0.151655	0.146801		0.0513858	0.0423767	0.0743102	0.0598469	0.0403766	0.023002	0.0307594	0.0423504
120	0.093706	0.0861232	0.155772	0.154099	0.145631	0.136169	0.151825	0.146246		0.0515129	0.0400757	0.0758382	0.0592495	0.0386077	0.0394486	0.0422641	0.0375624
125	0.0920384	0.0902937	0.161971	0.160015	0.13585	0.141023	0.14687	0.147501		0.0446548	0.0446259	0.080372	0.0605616	0.034259	0.0239805	0.0419821	0.0418341
130	0.097344	0.0924255	0.160723	0.161503	0.156585	0.142184	0.155627	0.152061		0.0462278	0.0444771	0.0803521	0.0607104	0.0369389	0.0374282	0.03047	0.0398269
135	0.102064	0.0937014	0.169878	0.166855	0.170181	0.149239	0.166742	0.168601		0.0513006	0.0431996	0.0954292	0.0644123	0.0470647	0.045862	0.0494132	0.0434399
140	0.102045	0.0974678	0.15875	0.172222	0.166411	0.152286	0.161243	0.164373		0.0545298	0.0449614	0.0701396	0.0613551	0.0560986	0.0477397	0.0337633	0.0409923
145	0.0983489	0.0971372	0.165344	0.166726	0.171836	0.1536	0.168053	0.167991		0.0522044	0.040335	0.0506904	0.0655421	0.0521795	0.0361889	0.0439046	0.0547326
150	0.101813	0.097182	0.161061	0.177008	0.185558	0.151594	0.182879	0.17134		0.0550352	0.0471713	0.0564854	0.0588829	0.0511945	0.0466106	0.0509528	0.0478221
155	0.103648	0.104189	0.170946	0.173466	0.17729	0.159578	0.172222	0.181556		0.0520114	0.0506375	0.0713675	0.0687358	0.0651547	0.0419552	0.0551987	0.0485723
160	0.108295	0.104068	0.162675	0.176566	0.180529	0.168414	0.183572	0.176237		0.0549426	0.050563	0.0811922	0.0666145	0.0405667	0.0433361	0.0446628	0.0575406
165	0.109694	0.110733	0.185032	0.17884	0.180846	0.165308	0.180838	0.181947		0.0488256	0.0512884	0.0693359	0.0691485	0.048578	0.0409859	0.0567626	0.050268
170	0.114975	0.105702	0.183467	0.186014	0.186665	0.168814	0.194334	0.17003		0.0540581	0.0487671	0.0603867	0.0696183	0.0502096	0.0454413	0.0410999	0.0558847
175	0.113626	0.109605	0.182225	0.184978	0.194774	0.173361	0.19374	0.190079		0.0565626	0.0502247	0.078294	0.0727064	0.0436301	0.047728	0.0508476	0.0516415
180	0.117504	0.110339	0.187874	0.185327	0.20184	0.171195	0.20086	0.19189		0.0526907	0.0486067	0.0746081	0.0737939	0.0523837	0.0371457	0.0382658	0.0458135
185	0.115574	0.113011	0.183188	0.186039	0.191188	0.177029	0.193691	0.19797		0.0503391	0.0455732	0.0812199	0.070818	0.0499601	0.0363465	0.0566732	0.0615712
190	0.109774	0.108802	0.163389	0.192768	0.196065	0.183563	0.203742	0.181194		0.0560534	0.046963	0.0779321	0.06674	0.0484446	0.0396939	0.0528639	0.0541783
195	0.113275	0.109759	0.197242	0.19554	0.200535	0.176913	0.183473	0.193379		0.0482848	0.0418614	0.0736249	0.0672984	0.0526668	0.0459368	0.0533872	0.0560281
200	0.113055	0.10988	0.17809	0.203122	0.198644	0.173768	0.19556	0.192803		0.0515437	0.0432385	0.073477	0.0714573	0.0459312	0.0485395	0.0466872	0.0465515
205	0.116461	0.112352	0.194727	0.195604	0.193994	0.177886	0.199402	0.17124		0.0555043	0.0453199	0.0871645	0.0775754	0.0412383	0.0512485	0.0293997	0.0538798
210	0.116571	0.110701	0.190053	0.201979	0.189694	0.185298	0.193945	0.182466		0.0543755	0.0470333	0.071934	0.0795586	0.0343217	0.0384302	0.0288584	0.0299384
215	0.121353	0.1208	0.200499	0.205597	0.191379	0.181782	0.184661	0.168483		0.0606212	0.0473466	0.0869099	0.0807679	0.0235836	0.0363423	0.0147245	0.0322512
220	0.129149	0.121803	0.207478	0.205294	0.183206	0.176577	0.185343	0.177776		0.0569121	0.0516349	0.0827366	0.0729186	0.0318289	0.0296969	0.0340471	0.0336943
225	0.125342	0.12318	0.203777	0.209359	0.182168	0.180406	0.187144	0.181501		0.0638098	0.0515114	0.0832386	0.0801614	0.0347474	0.0289985	0.0296235	0.0411706
230	0.124642	0.122356	0.21349	0.205541	0.190654	0.17612	0.195481	0.179223		0.0589252	0.0482838	0.119919	0.0787215	0.0319056	0.0353484	0.0402182	0.0275577
235	0.13921	0.129864	0.211211	0.210785	0.191006	0.187083	0.190306	0.188393		0.0653025	0.0580081	0.0919967	0.0748062	0.037237	0.0397319	0.0267955	0.0493604
240	0.141826	0.131133	0.217177	0.213038	0.199076	0.178849	0.195427	0.18956		0.0639138	0.0545353	0.0820397	0.0791458	0.0410702	0.0406339	0.0304644	0.0505564

## Sheet: Fig. 2d
Figure 2d
Pre-bleach fluorescence normalized to 1.0; post-bleach fluorescence normalized to 0.0
	N protein									UTR1000
Time (sec)	Droplet 1	Droplet 2	Droplet 3	Droplet 4	Droplet 5	Droplet 6	Droplet 7	Droplet 8		Droplet 1	Droplet 2	Droplet 3	Droplet 4	Droplet 5	Droplet 6	Droplet 7	Droplet 8
-5	1	1	1	1	1	1	1	1		1	1	1	1	1	1	1	1
0	0	0	0	0	0	0	0	0		0	0	0	0	0	0	0	0
5	0.0192757	0.0211753	0.0136968	0.0153166	0.021972	0.0259212	0.0269398	0.0174741		0.00736753	0.00415148	-0.00930924	0.0124971	0.0242363	0.0074495	0.0178909	-0.00730914
10	0.0305133	0.0333668	0.0356545	0.0271773	0.0367193	0.0398692	0.0470523	0.0307119		0.00715654	0.0119299	-0.0142575	0.0126008	0.0251813	0.0154731	0.0243424	-0.00468944
15	0.0366991	0.0421379	0.0420011	0.0341112	0.0470225	0.0507111	0.055655	0.0342088		0.0137337	0.0106555	-0.0144403	0.0183932	0.0162751	0.0135688	0.0187944	0.00272616
20	0.0419262	0.0508018	0.0428348	0.0385963	0.054983	0.0628131	0.0681739	0.0413222		0.00775759	0.0136872	0.00319936	0.0223865	0.0278473	-0.0012506	0.0376724	-0.00224583
25	0.0505422	0.0559415	0.0529293	0.0451281	0.0637114	0.0668093	0.0684459	0.0470879		0.0195336	0.0123268	0.00175784	0.0212055	0.0103264	0.0239353	0.014311	0.00760355
30	0.0550111	0.064498	0.0610209	0.0507317	0.0680273	0.0721822	0.0736052	0.0472519		0.0202566	0.0151785	-0.000193931	0.023979	0.023379	0.0120362	0.0345499	0.00602614
35	0.0619747	0.0690926	0.0602453	0.0548389	0.0758663	0.0807669	0.0823321	0.0530725		0.0215255	0.0174412	0.00582005	0.0265169	0.0114183	0.00441889	0.0165856	0.0065599
40	0.0664075	0.0712354	0.0696177	0.0589499	0.0782473	0.084605	0.0934672	0.0560899		0.0182961	0.0236876	0.00452741	0.0265116	0.00220347	0.00439988	0.0377156	0.00255524
45	0.066237	0.0773272	0.0718458	0.0666506	0.0857935	0.0926918	0.0945263	0.0620663		0.0176722	0.0225619	-0.00261105	0.0317533	0.00614107	0.0186625	0.0303562	9.33662e-05
50	0.0723552	0.0826626	0.0805453	0.0661617	0.0909828	0.0908675	0.0949141	0.0687558		0.0216372	0.0213398	-0.00594641	0.0263059	0.0192527	0.0140838	0.0297386	-0.00696757
55	0.0756917	0.086169	0.0961849	0.0700402	0.088836	0.104972	0.107293	0.0699548		0.0217414	0.0258462	-0.014776	0.0343079	0.0162711	0.0338728	0.0443937	-0.00487453
60	0.0798162	0.0882461	0.0806103	0.0736994	0.100827	0.103548	0.102196	0.0685545		0.022509	0.0267211	-0.0293241	0.0284624	0.0296685	0.0243581	0.0369703	0.00800619
65	0.0840078	0.0929201	0.0869478	0.0763771	0.102373	0.107834	0.111965	0.0771513		0.0192955	0.0200851	-0.0144427	0.0277195	0.0261723	0.0280771	0.047998	0.00735726
70	0.0853935	0.0994511	0.0807821	0.0802191	0.104442	0.113602	0.110932	0.0840944		0.0211486	0.0264399	-0.0162787	0.0282292	0.0198511	0.019601	0.0380311	0.0024447
75	0.0933727	0.101235	0.0919267	0.0860477	0.109416	0.115652	0.125749	0.0847501		0.0213467	0.0268645	-0.00536051	0.0369871	0.0334644	0.0151731	0.0521977	0.00169095
80	0.0969339	0.101836	0.104568	0.0862535	0.115882	0.114943	0.122648	0.0827442		0.0264137	0.0246181	-0.0395517	0.0322796	0.0134365	0.0163861	0.0477612	0.00388949
85	0.099055	0.105915	0.10748	0.0938199	0.120414	0.120786	0.132351	0.0893406		0.0240621	0.0301854	-0.028776	0.0374619	0.0146535	0.0215189	0.0490591	0.0147884
90	0.102766	0.112054	0.0995351	0.0949268	0.122847	0.126833	0.136939	0.0845916		0.0264539	0.0331998	-0.00047399	0.0390619	0.00629248	0.0258697	0.0413634	0.0045913
95	0.104727	0.109804	0.107851	0.095786	0.129	0.12721	0.131294	0.0954608		0.0264695	0.0368153	-0.00646148	0.0392472	0.0295067	0.0227434	0.044956	0.000223125
100	0.106101	0.117158	0.111811	0.0966869	0.123532	0.141498	0.144391	0.0942587		0.0285821	0.0329198	0.00159848	0.0381138	0.0297862	0.0202188	0.0399934	0.00105742
105	0.113981	0.112401	0.127308	0.10073	0.131085	0.137108	0.141583	0.0966677		0.0322088	0.0344295	0.0053428	0.0386546	0.0354118	0.0171975	0.0405879	-0.00243447
110	0.114222	0.12029	0.116679	0.101912	0.130772	0.141661	0.143083	0.10115		0.0301853	0.0322024	0.0151664	0.038887	0.0172737	0.0154175	0.045265	1.55383e-05
115	0.109967	0.121624	0.132541	0.104987	0.130624	0.143421	0.142064	0.0981264		0.0365346	0.0306478	0.00455248	0.0403767	0.00379359	0.00997765	0.0373429	-0.00445759
120	0.115699	0.126981	0.123364	0.107551	0.13345	0.146651	0.153343	0.100339		0.0329352	0.0310921	0.0147052	0.0394372	0.0290109	0.0240625	0.03414	-0.0146908
125	0.124172	0.126514	0.120507	0.109467	0.133867	0.145738	0.156324	0.0985797		0.0382967	0.0372743	0.0184801	0.0403673	0.0180551	0.0183364	0.0422599	-0.00335955
130	0.122382	0.128273	0.139047	0.110354	0.137755	0.145529	0.154382	0.105406		0.0380334	0.0385802	0.0199627	0.041973	0.0221677	0.0194802	0.0421549	-0.0214802
135	0.122286	0.13467	0.136323	0.115402	0.139868	0.155987	0.157021	0.106688		0.0336499	0.0378146	0.0177548	0.0429137	0.0223203	0.0199267	0.041726	-7.03313e-05
140	0.127991	0.134878	0.131798	0.118953	0.152094	0.151599	0.162892	0.106528		0.0420955	0.0339244	0.0224216	0.0431197	0.0228316	0.0232053	0.0415297	-0.00430848
145	0.124373	0.1359	0.141123	0.117994	0.145163	0.151896	0.166452	0.112877		0.0335579	0.0384306	-0.00798516	0.0431245	0.0263353	0.0104504	0.0424332	-0.0139477
150	0.13082	0.141313	0.146618	0.122554	0.156444	0.15629	0.16408	0.11365		0.0348139	0.0350297	-0.019994	0.0428958	0.0226054	0.0142041	0.0389708	-0.015571
155	0.131676	0.141631	0.145635	0.1218	0.15143	0.150942	0.171152	0.11409		0.031371	0.0371764	-0.0160363	0.0496297	0.00658407	0.0313202	0.0453393	-0.00447367
160	0.135201	0.144812	0.146639	0.12674	0.155254	0.169786	0.16802	0.116078		0.0318369	0.0385291	-0.011141	0.0514345	0.0140086	0.0237468	0.034339	-0.00864476
165	0.137662	0.147421	0.144487	0.124477	0.162991	0.16653	0.172066	0.122057		0.0358462	0.0416233	0.00570587	0.048559	0.0160503	0.0178454	0.0481798	-0.0100328
170	0.139608	0.148135	0.149725	0.126929	0.165366	0.171116	0.176599	0.119365		0.0334105	0.0368823	-0.00278005	0.0472911	0.026322	0.00840343	0.0485103	-0.00713154
175	0.144684	0.152437	0.164668	0.127817	0.166696	0.169066	0.178963	0.120074		0.0334589	0.0411072	0.0296445	0.0462713	0.0143977	0.0292479	0.0535899	-0.00535336
180	0.144484	0.158004	0.154289	0.134371	0.167345	0.180626	0.182796	0.123528		0.035542	0.0371436	0.034106	0.0455955	0.0166837	0.0166516	0.0383381	-0.0077314
185	0.147888	0.153185	0.158491	0.136937	0.161509	0.173287	0.181739	0.12355		0.0349244	0.0394119	0.0296864	0.0514873	0.0320883	0.0166606	0.0345639	-0.0137894
190	0.150074	0.158867	0.164843	0.13549	0.168639	0.174801	0.183259	0.122524		0.0375931	0.0405338	0.00209839	0.0432734	0.0165139	0.023273	0.0275416	-0.00737811
195	0.151735	0.161634	0.162675	0.13665	0.170831	0.177471	0.184982	0.121998		0.0371616	0.0403024	-0.00135383	0.0451867	0.0170843	0.0224323	0.0435465	-0.0056858
200	0.154655	0.158601	0.170081	0.138845	0.171094	0.187976	0.181831	0.131789		0.0354742	0.0429779	0.0361737	0.0454223	0.029104	0.0222683	0.0494587	-0.0128565
205	0.153241	0.164495	0.174418	0.141684	0.170067	0.196168	0.194313	0.133382		0.0412995	0.0470142	0.00191239	0.0479967	0.0238059	0.0293026	0.0485794	-0.0113833
210	0.153631	0.164363	0.174	0.143252	0.177869	0.188695	0.190455	0.131032		0.0416226	0.0425673	0.0101229	0.0491813	0.0102914	0.0165564	0.0399594	-0.00387572
215	0.158839	0.167643	0.179997	0.143325	0.176301	0.187913	0.193394	0.135448		0.0444571	0.041487	0.00325007	0.0516789	0.0071624	0.0180424	0.0438317	-0.0100957
220	0.16135	0.169527	0.169332	0.1448	0.177407	0.193816	0.202264	0.132222		0.0352386	0.0464836	0.0200278	0.0489107	0.0229549	0.0228484	0.0390307	-0.00991795
225	0.16413	0.171223	0.177216	0.143634	0.187725	0.189155	0.193368	0.136652		0.0356347	0.0428812	0.0231404	0.0494798	0.0241801	0.0214401	0.0435448	-0.00838524
230	0.162455	0.170381	0.175742	0.149581	0.181354	0.198593	0.193001	0.138082		0.0372702	0.0455855	-0.00881584	0.0527686	0.00959541	0.0315174	0.0494683	-0.00737157
235	0.169753	0.176968	0.165953	0.148074	0.191634	0.202147	0.208518	0.139764		0.0394003	0.0443333	-0.000753341	0.0446798	0.0209816	0.0182413	0.0398764	-0.0156395
240	0.167459	0.177425	0.17643	0.152113	0.197332	0.202465	0.211311	0.143261		0.0412906	0.0446078	-0.00656531	0.0465089	0.0258819	0.0126424	0.0510353	-0.00204956

## Sheet: Fig. 2e
Figure 2e
Pre-bleach fluorescence normalized to 1.0; post-bleach fluorescence normalized to 0.0
	N protein				PS576
Time (sec)	Droplet 1	Droplet 2	Droplet 3		Droplet 1	Droplet 2	Droplet 3
-5	1	1	1		1	1	1
0	0	0	0		0	0	0
5	0.0202674	0.0185777	0.0218983		0.00429768	0.00653695	0.00655746
10	0.0285471	0.0337275	0.0346485		0.00675079	0.012417	0.00824119
15	0.0344659	0.0440744	0.0465264		0.0123394	0.0115427	0.013848
20	0.0410202	0.0472621	0.0516727		0.00400496	0.00231855	0.0105001
25	0.0479192	0.05071	0.064958		0.00471335	0.00551386	0.0117272
30	0.0542677	0.0590048	0.0672757		0.00501171	-0.000525259	0.0166538
35	0.0567573	0.066907	0.0696079		0.00543042	-0.00152589	0.0164907
40	0.0681716	0.0702888	0.0786752		0.00828381	0.00681719	0.0176198
45	0.0673407	0.0762301	0.0838114		0.0123983	0.00772388	0.0199261
50	0.0704772	0.0769353	0.085078		0.00721321	0.00946931	0.0178461
55	0.0743345	0.0767658	0.0950664		0.0102739	0.0103851	0.0139289
60	0.0728823	0.0821209	0.0924173		0.00644155	0.0040418	0.014895
65	0.0850701	0.0870031	0.103879		0.00462666	0.00171905	0.0149052
70	0.0852253	0.0893223	0.0962728		0.00671343	-0.00366877	0.0197394
75	0.0831929	0.0899955	0.109415		0.0100671	-0.000319231	0.0215732
80	0.0841825	0.0961737	0.108861		0.00214467	-0.00370668	0.0251195
85	0.0866278	0.0938624	0.115604		0.000968947	-0.00134338	0.0200817
90	0.0924263	0.098619	0.111725		0.00121834	-0.00727376	0.0189612
95	0.0965116	0.0984825	0.117932		0.00520188	-0.000376015	0.0279061
100	0.0965023	0.108146	0.118615		0.00732702	-0.000847874	0.0213383
105	0.10073	0.101828	0.12852		0.00619186	-0.00102258	0.0212751
110	0.103051	0.107887	0.135447		0.00899707	-7.22661e-05	0.0283662
115	0.108905	0.112725	0.131812		0.00905166	0.000275622	0.0208927
120	0.113196	0.113737	0.136119		0.00780148	0.00154667	0.0237317
125	0.110236	0.111573	0.146823		0.0129771	0.00475611	0.0309977
130	0.10964	0.11654	0.132626		0.00307315	0.00141091	0.018817
135	0.116273	0.118393	0.145355		0.0116281	0.00183741	0.0266974
140	0.117829	0.119063	0.146569		0.00471606	0.0011335	0.0243124
145	0.126181	0.128634	0.151381		0.012277	0.00515256	0.0157071
150	0.124241	0.130482	0.149206		0.0126246	0.00214464	0.0234135
155	0.124714	0.127661	0.14795		0.000977445	8.33433e-05	0.0191003
160	0.127205	0.131113	0.154397		0.0100027	0.00815608	0.0276882
165	0.128832	0.140633	0.156796		0.00772004	0.00440347	0.0214602
170	0.143582	0.149687	0.159817		0.0170111	0.00763687	0.0238004
175	0.139625	0.148202	0.164091		0.0128282	0.0158696	0.0230935
180	0.141206	0.149374	0.167721		0.0155194	0.0148212	0.0228164
185	0.138648	0.152626	0.163131		0.0161785	0.00642036	0.0227191
190	0.14927	0.153436	0.168491		0.0142134	0.00634968	0.0226236
195	0.141324	0.155554	0.166303		0.0118802	0.0147697	0.0197136
200	0.145105	0.153224	0.173792		0.0104247	0.00479589	0.0191001
205	0.147556	0.156206	0.17774		0.016381	0.00882935	0.0238806
210	0.148057	0.152492	0.166854		0.00708857	0.00610425	0.0214541
215	0.152594	0.158479	0.175686		0.00881566	0.000706636	0.0191753
220	0.143984	0.152135	0.176786		0.0129724	0.00212412	0.0234307
225	0.149636	0.155374	0.181482		0.00242554	-0.00473572	0.0234644
230	0.152061	0.156474	0.179704		0.00319555	-0.00133211	0.0241725
235	0.153291	0.160305	0.182705		0.00245262	-0.00995731	0.0246573
240	0.160418	0.155056	0.184721		0.0145351	0.000816918	0.0242588

## Sheet: Fig. 3a-p
Figure 3a-p
Fraction of overall fluorescence located within condensates
Figure panel	Field 1	Field 2	Field 3
Fig 3a	0.327301	0.294078	0.426994
Fig 3b	0.100556	0.113405	0.204061
Fig 3c	0.303458	0.34367	0.345939
Fig 3d	0.346194	0.391713	0.391333
Fig 3e	0.10942	0.128263	0.142262
Fig 3f	0	0
Fig 3g	0.181735	0.180302
Fig 3h	0	0
Fig 3i	0	0
Fig 3j	0	0
Fig 3k	0.102395	0.0843551
Fig 3I	0.0920131	0.075972
Fig 3m	0.231802	0.192793
Fig 3n	0.256341	0.25611	0.179492
Fig 3o	0.355136	0.274264	0.272742
Fig 3p	0.16908	0.269862	0.248471

## Sheet: Fig. 5d
Figure 5d
Pre-bleach fluorescence normalized to 1.0; post-bleach fluorescence normalized to 0.0
	N14SA														N11SD										N∆SR											NWT
Time (sec)	Droplet 1	Droplet 2	Droplet 3	Droplet 4	Droplet 5	Droplet 6	Droplet 7	Droplet 8	Droplet 9	Droplet 10	Droplet 11	Droplet 12	Droplet 13		Droplet 1	Droplet 2	Droplet 3	Droplet 4	Droplet 5	Droplet 6	Droplet 7	Droplet 8	Droplet 9		Droplet 1	Droplet 2	Droplet 3	Droplet 4	Droplet 5	Droplet 6	Droplet 7	Droplet 8	Droplet 9	Droplet 10		Droplet 1	Droplet 2	Droplet 3	Droplet 4	Droplet 5	Droplet 6	Droplet 7
-1	1	1	1	1	1	1	1	1	1	1	1	1	1		1	1	1	1	1	1	1	1	1		1	1	1	1	1	1	1	1	1	1		1	1	1	1	1	1	1
0	0	0	0	0	0	0	0	0	0	0	0	0	0		0	0	0	0	0	0	0	0	0		0	0	0	0	0	0	0	0	0	0		0	0	0	0	0	0	0
1	0.0192987	0.0255055	0.0123746	0.0146702	0.0343384	0.00518392	0.0084508	0.0243386	0.0397993	0.0233845	0.029896	0.0133292	0.0167523		0.0107239	0.129143	0.209179	0.156078	0.131415	0.0572627	0.097228	0.116781	0.224282		0.0336077	0.0343248	0.0379105	0.0700272	0.021556	0.0104333	0.0751489	0.0397495	0.032286	0.00106044		0.229112	0.273746	0.209502	0.135834	0.161786	0.241733	0.178077
2	0.0262502	0.0668005	0.023541	0.0180118	0.0744744	0.013215	0.00644288	0.0520648	0.0462392	0.0570674	0.0470132	0.0438421	0.00969344		0.0671585	0.236051	0.325082	0.199391	0.24033	0.116174	0.207297	0.263458	0.269034		0.0623528	0.0434497	0.045155	0.0710233	0.0231576	0.0194407	0.0931985	0.0269618	0.0537589	0.0162241		0.276423	0.286527	0.291718	0.252391	0.240709	0.373365	0.294626
3	0.0499826	0.0772878	0.0232788	0.0287653	0.0884331	0.0382141	0.0161583	0.0488855	0.0461038	0.0811678	0.0824458	0.0370402	0.0426942		0.0382568	0.3314	0.409503	0.295778	0.290586	0.165566	0.240976	0.422516	0.394276		0.0884537	0.0769764	0.0446852	0.0623946	0.0508273	0.0293039	0.125949	0.076129	0.109872	0.0643213		0.386494	0.359833	0.387358	0.297559	0.342318	0.375316	0.30959
4	0.0360514	0.07565	0.0355337	0.0343712	0.0733257	0.0871201	0.0228622	0.0597485	0.0663451	0.0740572	0.0660503	0.0456068	0.0627103		0.0659196	0.360298	0.421037	0.371634	0.365829	0.195578	0.311182	0.405214	0.400705		0.0899162	0.0860861	0.0609075	0.0769147	0.0598684	0.0406015	0.135752	0.0789679	0.107617	0.0458775		0.378607	0.284576	0.422203	0.390939	0.412451	0.52067	0.377263
5	0.0517292	0.0950286	0.0530788	0.0552571	0.121438	0.0636847	0.0290824	0.0713167	0.0844342	0.0776537	0.0723955	0.0494683	0.0674895		0.0911112	0.411171	0.507845	0.420118	0.424671	0.227661	0.346474	0.500011	0.480899		0.111954	0.099902	0.0758231	0.123037	0.0694486	0.0446241	0.163437	0.0989229	0.0907383	0.0989403		0.393675	0.323344	0.419287	0.419603	0.386717	0.487039	0.520983
6	0.0513298	0.113392	0.0538104	0.0660167	0.0988641	0.0411229	0.0208875	0.0508349	0.104059	0.0635013	0.0879811	0.0728784	0.0693158		0.113359	0.466729	0.529788	0.398909	0.412172	0.288039	0.376218	0.438402	0.500062		0.120095	0.111804	0.0926386	0.116653	0.0865604	0.0652021	0.172718	0.117461	0.121227	0.124093		0.470428	0.39053	0.438808	0.4566	0.485741	0.540618	0.426099
7	0.067381	0.125599	0.0683853	0.0548733	0.111574	0.0282445	0.0317855	0.0904307	0.11452	0.0872372	0.082944	0.0591549	0.0570771		0.069421	0.46009	0.575393	0.481257	0.443435	0.301899	0.465504	0.537351	0.53504		0.140909	0.109559	0.101067	0.145741	0.0866127	0.0668943	0.187391	0.110149	0.111735	0.111386		0.490651	0.351237	0.324309	0.437203	0.521579	0.576999	0.525955
8	0.0747899	0.133743	0.0659981	0.0629338	0.0951807	0.0937289	0.0345682	0.0803867	0.114766	0.11574	0.0962945	0.0816885	0.0441833		0.145383	0.484044	0.613217	0.469946	0.486271	0.378103	0.492502	0.592089	0.615148		0.170363	0.135624	0.11093	0.133126	0.0874777	0.0771196	0.222482	0.129054	0.151718	0.132335		0.549782	0.495159	0.488811	0.494341	0.536557	0.61419	0.446367
9	0.0982119	0.119319	0.068787	0.0636805	0.128263	0.0957188	0.0359638	0.0870079	0.115047	0.113056	0.0974702	0.0824825	0.0610372		0.130968	0.513548	0.619535	0.5271	0.533375	0.366197	0.485058	0.49698	0.625186		0.154739	0.141446	0.113815	0.175583	0.101303	0.0793919	0.231321	0.135555	0.208548	0.12737		0.517251	0.424221	0.431638	0.516914	0.516163	0.572763	0.543831
10	0.0888182	0.147547	0.0831004	0.0759572	0.147604	0.141211	0.0308267	0.088292	0.111176	0.117496	0.125461	0.100534	0.0906312		0.134437	0.514878	0.615446	0.529319	0.512331	0.35459	0.524913	0.62623	0.641945		0.19418	0.150298	0.115255	0.166217	0.108071	0.0951845	0.236551	0.162015	0.187752	0.129127		0.574453	0.608796	0.404541	0.555442	0.523177	0.584128	0.529299
11	0.087651	0.172033	0.0908336	0.0772808	0.163903	0.111415	0.0442811	0.0933954	0.132914	0.118131	0.130895	0.0919637	0.0665487		0.123614	0.585463	0.619798	0.516276	0.545477	0.387312	0.53153	0.665346	0.670634		0.193251	0.141481	0.131178	0.201412	0.116122	0.0955619	0.241617	0.164145	0.200334	0.163658		0.512661	0.633524	0.583353	0.587655	0.478116	0.595394	0.597588
12	0.0918733	0.157507	0.0974933	0.0708851	0.143878	0.095368	0.0481704	0.107237	0.139836	0.12638	0.168507	0.100318	0.0755111		0.169873	0.565874	0.653133	0.570485	0.619658	0.406546	0.544619	0.601832	0.729258		0.200298	0.178823	0.141895	0.267239	0.116024	0.108008	0.24641	0.178415	0.211245	0.167648		0.499785	0.453387	0.420082	0.540355	0.621815	0.609827	0.625148
13	0.103934	0.189383	0.109666	0.0822114	0.203674	0.130435	0.0478188	0.0918337	0.13763	0.120739	0.147226	0.0897572	0.115032		0.159554	0.533225	0.665148	0.600365	0.551309	0.439435	0.580993	0.647303	0.697874		0.233855	0.169304	0.150316	0.248977	0.133567	0.115412	0.275816	0.166053	0.18135	0.163215		0.599607	0.568178	0.490969	0.573033	0.592372	0.650371	0.594218
14	0.110656	0.182265	0.10461	0.0818984	0.161119	0.129397	0.0496956	0.0885332	0.144138	0.141424	0.151677	0.105919	0.123292		0.139974	0.58772	0.634762	0.601688	0.60799	0.440215	0.517387	0.775871	0.742608		0.22025	0.185661	0.157977	0.277475	0.149301	0.113643	0.307859	0.20528	0.215678	0.187181		0.627857	0.582716	0.501284	0.539506	0.601433	0.644517	0.578291
15	0.107551	0.183133	0.1172	0.0772117	0.161767	0.156885	0.0541256	0.0959234	0.157776	0.142365	0.165554	0.113505	0.124608		0.161433	0.597007	0.721538	0.57321	0.642725	0.472441	0.600144	0.742302	0.740702		0.225905	0.195976	0.141335	0.279676	0.141033	0.126133	0.296796	0.220458	0.197329	0.162471		0.566656	0.672843	0.503127	0.596301	0.543147	0.731902	0.49717
16	0.130935	0.188469	0.123686	0.0976985	0.171965	0.204529	0.0560198	0.0929032	0.157093	0.124224	0.183592	0.114077	0.130942		0.1851	0.630278	0.687262	0.611743	0.582986	0.505701	0.648132	0.729604	0.720198		0.220525	0.240193	0.172399	0.328032	0.145977	0.140164	0.313111	0.224526	0.176274	0.198942		0.521792	0.521233	0.449096	0.597104	0.580604	0.734426	0.566702
17	0.125964	0.198267	0.110951	0.105819	0.185303	0.160079	0.045198	0.109052	0.162966	0.147962	0.167901	0.117147	0.112696		0.18808	0.565709	0.701742	0.596085	0.627188	0.504341	0.644799	0.856415	0.7268		0.265508	0.242413	0.199612	0.301198	0.167822	0.136697	0.328382	0.206795	0.225916	0.204252		0.563181	0.568514	0.550771	0.610969	0.656468	0.777891	0.62617
18	0.128367	0.205971	0.111047	0.0788777	0.181109	0.156517	0.0503502	0.106626	0.156996	0.153034	0.158773	0.134604	0.117971		0.148912	0.662609	0.729838	0.606957	0.607509	0.556689	0.633201	0.813064	0.731555		0.283593	0.238127	0.212441	0.326515	0.177037	0.140588	0.30047	0.227663	0.240706	0.211791		0.562959	0.570035	0.540863	0.632384	0.567427	0.73157	0.523752
19	0.139212	0.213844	0.133743	0.0972037	0.183464	0.195171	0.0520513	0.110416	0.147042	0.180774	0.160927	0.132285	0.138803		0.232894	0.606285	0.720479	0.710935	0.627037	0.537626	0.644303	0.766821	0.788205		0.254452	0.240189	0.204602	0.271722	0.172753	0.144917	0.312201	0.239203	0.261768	0.228171		0.487982	0.577684	0.464559	0.623334	0.595728	0.753871	0.55163
20	0.141355	0.243336	0.125639	0.109966	0.210881	0.218519	0.060202	0.105468	0.17247	0.174022	0.184124	0.138802	0.124772		0.210848	0.599257	0.778952	0.651531	0.589985	0.544584	0.658501	0.761928	0.776119		0.283713	0.248295	0.215479	0.287178	0.166589	0.145381	0.288206	0.251285	0.285489	0.263095		0.520246	0.579379	0.521488	0.595479	0.580996	0.782325	0.545792
21	0.141906	0.232465	0.147415	0.102492	0.232919	0.250154	0.0540103	0.0997628	0.164557	0.177282	0.197089	0.150184	0.10954		0.196135	0.662133	0.751245	0.58342	0.676548	0.569154	0.63639	0.739541	0.823988		0.26859	0.286928	0.232898	0.285901	0.163272	0.14548	0.35006	0.26379	0.23349	0.269181		0.517877	0.612465	0.480278	0.565029	0.547668	0.711366	0.584402
22	0.15364	0.225481	0.125086	0.100716	0.209957	0.244738	0.060124	0.128459	0.152714	0.194959	0.199904	0.166703	0.126579		0.22813	0.620155	0.731823	0.704719	0.690651	0.529897	0.732406	0.729148	0.777067		0.303782	0.261837	0.230884	0.280493	0.170385	0.147633	0.313077	0.228101	0.243415	0.234836		0.59555	0.657188	0.590687	0.614886	0.625635	0.770701	0.622847
23	0.147327	0.231338	0.132793	0.0956164	0.236414	0.282165	0.0615566	0.107722	0.169223	0.168917	0.203075	0.155779	0.125493		0.183971	0.653645	0.75961	0.6427	0.687665	0.554157	0.754978	0.707727	0.783486		0.314997	0.275152	0.232474	0.309528	0.184706	0.155635	0.356965	0.237438	0.214606	0.281921		0.562213	0.525723	0.548308	0.620724	0.626974	0.829046	0.62259
24	0.153697	0.249384	0.13449	0.122759	0.221766	0.279596	0.0654836	0.127879	0.149248	0.172709	0.206241	0.139371	0.136434		0.248101	0.593675	0.760356	0.681298	0.600515	0.586739	0.697224	0.764324	0.756849		0.294828	0.270684	0.233443	0.305891	0.186622	0.168768	0.350866	0.230248	0.208603	0.234211		0.518277	0.583268	0.490076	0.623029	0.640505	0.79961	0.598706
25	0.157767	0.227877	0.135081	0.137022	0.240275	0.307646	0.073867	0.133425	0.178039	0.192606	0.229103	0.156315	0.142421		0.248037	0.617092	0.75885	0.711572	0.676073	0.559357	0.751748	0.818043	0.721277		0.295932	0.2759	0.246748	0.318951	0.1947	0.171871	0.357612	0.228788	0.289943	0.226823		0.608996	0.646839	0.438626	0.680469	0.615665	0.868784	0.59946
26	0.167535	0.229589	0.125368	0.120722	0.251739	0.305972	0.0726271	0.123588	0.162076	0.193176	0.222577	0.168079	0.148896		0.282894	0.694657	0.76612	0.752648	0.625617	0.576829	0.707872	0.842852	0.792837		0.310529	0.281847	0.236396	0.276821	0.199207	0.179087	0.362114	0.26875	0.286899	0.303082		0.575113	0.575199	0.560315	0.63641	0.589113	0.896799	0.637251
27	0.151802	0.262625	0.120007	0.110246	0.245475	0.349878	0.0634413	0.130965	0.169055	0.214607	0.240968	0.172314	0.148384		0.244435	0.667036	0.77452	0.758138	0.688271	0.574339	0.724086	0.791394	0.833223		0.314033	0.294762	0.251575	0.297914	0.204584	0.177579	0.397723	0.256613	0.285038	0.287781		0.551547	0.577991	0.479385	0.640181	0.619841	0.806783	0.631039
28	0.163722	0.244385	0.134338	0.131928	0.22319	0.329641	0.0778193	0.11558	0.167594	0.24164	0.243222	0.179653	0.129581		0.214482	0.662045	0.793765	0.633041	0.708397	0.571717	0.717385	0.865294	0.734201		0.319498	0.322988	0.246118	0.34462	0.212573	0.174332	0.376653	0.267359	0.308736	0.330203		0.636987	0.627001	0.537303	0.636846	0.651841	0.818148	0.60694
29	0.158205	0.263331	0.132245	0.11243	0.245451	0.326966	0.0741621	0.118042	0.152068	0.251612	0.241708	0.186011	0.162975		0.251839	0.678535	0.772373	0.729801	0.656803	0.580321	0.734716	0.839274	0.813388		0.34035	0.306401	0.261878	0.336039	0.222761	0.170354	0.425641	0.308076	0.296229	0.312291		0.56701	0.637883	0.55877	0.642453	0.68264	0.870901	0.700458
30	0.168137	0.260627	0.166032	0.146125	0.239026	0.320962	0.0750935	0.107921	0.149887	0.248399	0.249641	0.177393	0.18616		0.259126	0.5996	0.821102	0.687271	0.649774	0.607811	0.707013	0.746674	0.731794		0.292908	0.331631	0.266339	0.350187	0.229326	0.179246	0.355099	0.282067	0.379056	0.324153		0.551375	0.716968	0.414358	0.652609	0.658752	0.858562	0.60192
31	0.174573	0.285044	0.153426	0.120763	0.23923	0.32756	0.0726694	0.126277	0.171016	0.255945	0.249245	0.189715	0.190879		0.298426	0.632763	0.763738	0.690478	0.735566	0.591372	0.683355	0.94944	0.823158		0.314313	0.323319	0.252576	0.356661	0.236722	0.17953	0.35189	0.321516	0.363104	0.332783		0.651289	0.633049	0.671311	0.649016	0.699797	0.82081	0.677665
32	0.17948	0.274541	0.154178	0.146515	0.257691	0.327692	0.0835322	0.127289	0.181033	0.244612	0.250432	0.190448	0.181205		0.255042	0.713832	0.765668	0.632471	0.649764	0.614687	0.692052	0.865418	0.816468		0.327352	0.326942	0.292493	0.35428	0.243363	0.194383	0.398557	0.323464	0.34474	0.323524		0.632458	0.603722	0.499748	0.688981	0.711439	0.903531	0.654805
33	0.182806	0.278193	0.150823	0.135544	0.278282	0.321246	0.0894569	0.147077	0.179897	0.226642	0.250789	0.198737	0.213856		0.308239	0.682451	0.775041	0.776921	0.696876	0.622134	0.679077	0.891899	0.799744		0.335527	0.358431	0.294092	0.362372	0.253938	0.188902	0.458351	0.341021	0.366979	0.326617		0.61847	0.649751	0.532447	0.637863	0.653851	0.889027	0.698528
34	0.164784	0.244485	0.148541	0.120337	0.26357	0.330388	0.0842104	0.143289	0.19901	0.223823	0.258802	0.198304	0.231643		0.254734	0.691364	0.804661	0.706528	0.665588	0.623988	0.722131	0.956607	0.779245		0.368125	0.320648	0.303121	0.36532	0.271144	0.187314	0.457092	0.3348	0.392854	0.33879		0.551717	0.537228	0.563257	0.663453	0.750902	0.794946	0.662522
35	0.191887	0.233207	0.154264	0.114686	0.268499	0.306798	0.0943627	0.177831	0.206928	0.19828	0.265567	0.205992	0.202836		0.246507	0.711431	0.814019	0.730434	0.689864	0.589798	0.745619	0.948606	0.773061		0.35653	0.363825	0.295346	0.367183	0.251641	0.185846	0.405546	0.313244	0.375949	0.310786		0.667209	0.649864	0.567241	0.71528	0.747121	0.83196	0.732094
36	0.184553	0.275286	0.164095	0.11649	0.269203	0.342782	0.102749	0.153486	0.22586	0.233781	0.272652	0.221743	0.221406		0.319975	0.730852	0.793353	0.712872	0.662564	0.634384	0.724418	0.873331	0.867003		0.351081	0.362864	0.29744	0.405194	0.250512	0.188564	0.429196	0.340812	0.387135	0.359285		0.600582	0.486281	0.487589	0.707901	0.77369	0.846897	0.717047
37	0.185879	0.270042	0.164783	0.159694	0.272798	0.39576	0.0997653	0.178622	0.212714	0.242292	0.267433	0.209641	0.26306		0.330029	0.723877	0.798405	0.704295	0.750851	0.652493	0.769518	0.908368	0.730059		0.362495	0.390831	0.285287	0.446479	0.267411	0.201952	0.49384	0.340701	0.402483	0.358256		0.680062	0.567581	0.496129	0.696139	0.686101	0.887818	0.713243
38	0.203866	0.253233	0.19964	0.132096	0.295051	0.378788	0.110668	0.169672	0.240786	0.233	0.269211	0.215869	0.22652		0.275175	0.692613	0.793787	0.670874	0.741899	0.615365	0.770017	0.863002	0.795768		0.387697	0.369433	0.287789	0.48476	0.265896	0.195836	0.449141	0.35111	0.386452	0.328636		0.594857	0.774737	0.534153	0.676702	0.699802	0.89931	0.642026
39	0.205046	0.272995	0.17889	0.134679	0.265957	0.386875	0.109567	0.158762	0.220441	0.251492	0.29422	0.239253	0.234614		0.293666	0.690352	0.781454	0.721979	0.744083	0.611591	0.745161	0.942899	0.827013		0.375353	0.373138	0.303387	0.517038	0.273816	0.208995	0.420882	0.369652	0.412503	0.362524		0.707952	0.546813	0.548213	0.689485	0.696901	0.895425	0.631628
40	0.215258	0.270959	0.173556	0.152025	0.281333	0.393627	0.112544	0.173986	0.235096	0.236782	0.242543	0.229028	0.221005		0.349591	0.699307	0.799626	0.623509	0.772077	0.637498	0.758629	0.845413	0.790744		0.370664	0.382201	0.324059	0.577295	0.268638	0.213083	0.418263	0.349782	0.383354	0.391837		0.669538	0.636183	0.517225	0.693932	0.721826	0.970574	0.931909
41	0.211399	0.302992	0.18931	0.154335	0.309247	0.364753	0.113979	0.175324	0.219831	0.236412	0.268278	0.228716	0.2282		0.322415	0.714591	0.799164	0.738832	0.682825	0.618454	0.719038	0.870364	0.87033		0.378562	0.363617	0.308273	0.572514	0.259172	0.223818	0.420169	0.367022	0.382252	0.36941		0.654271	0.649056	0.617538	0.702611	0.723121	0.8712	0.719937
42	0.206666	0.264881	0.204175	0.161806	0.288804	0.399749	0.104915	0.175194	0.218497	0.250645	0.277318	0.227415	0.229377		0.359421	0.7217	0.814595	0.767869	0.794276	0.694768	0.84032	0.901392	0.886566		0.355014	0.419008	0.311296	0.547507	0.270514	0.219238	0.45328	0.37448	0.433433	0.350407		0.595459	0.634026	0.57393	0.706246	0.668852	0.872315	0.621634
43	0.204483	0.300253	0.190403	0.194979	0.297165	0.387143	0.10545	0.172216	0.233927	0.236414	0.287895	0.257518	0.241279		0.330557	0.638553	0.790157	0.733505	0.756483	0.609553	0.783905	0.96203	0.828537		0.398056	0.386935	0.336457	0.580702	0.286228	0.222592	0.446041	0.354036	0.425879	0.381265		0.670819	0.514583	0.479857	0.689092	0.740099	0.935898	0.765215
44	0.208043	0.294319	0.219333	0.163724	0.299012	0.362952	0.0990333	0.177393	0.233294	0.229175	0.292256	0.234245	0.261394		0.311229	0.680057	0.828273	0.743351	0.694567	0.692827	0.706664	0.875713	0.796454		0.382878	0.381213	0.34382	0.585674	0.290291	0.21901	0.463446	0.332961	0.420586	0.355135		0.687958	0.741777	0.645875	0.689819	0.788574	0.952774	0.638474
45	0.218256	0.311998	0.22432	0.163086	0.32927	0.386344	0.106451	0.156637	0.2354	0.221457	0.265225	0.21897	0.25934		0.327068	0.688647	0.780142	0.74136	0.80117	0.692748	0.741652	0.899053	0.887599		0.418735	0.405868	0.3325	0.537018	0.283468	0.215359	0.479744	0.362155	0.405847	0.366439		0.629562	0.743783	0.565025	0.72014	0.786991	0.86578	0.681339
46	0.217625	0.292827	0.203673	0.177563	0.318314	0.415848	0.125429	0.164961	0.239191	0.242604	0.261403	0.208243	0.271805		0.344082	0.731789	0.817565	0.735659	0.830277	0.696358	0.749236	0.878355	0.821924		0.41443	0.406113	0.325083	0.512889	0.292937	0.229386	0.450915	0.373447	0.342645	0.356568		0.792608	0.667888	0.658174	0.731601	0.743301	0.920896	0.707651
47	0.234704	0.311261	0.22121	0.16254	0.314181	0.4244	0.124151	0.165171	0.23575	0.249233	0.296247	0.225589	0.229235		0.343445	0.699789	0.809031	0.760302	0.708567	0.681839	0.802643	0.846937	0.84269		0.413677	0.424273	0.351169	0.51525	0.283036	0.219361	0.499675	0.343795	0.424056	0.328489		0.709566	0.641772	0.611703	0.709734	0.736884	1.04819	0.746532
48	0.231141	0.312008	0.23253	0.188726	0.291007	0.417709	0.134079	0.161837	0.243565	0.236379	0.277655	0.21329	0.212188		0.34923	0.704631	0.797281	0.799042	0.732169	0.701832	0.749043	0.856395	0.801976		0.394179	0.415944	0.347821	0.488261	0.292517	0.226972	0.494451	0.397914	0.436016	0.386926		0.766275	0.714472	0.662816	0.764724	0.788907	0.909735	0.685491
49	0.248837	0.310244	0.218502	0.178754	0.266194	0.389716	0.141499	0.163028	0.254936	0.230878	0.299956	0.235613	0.229519		0.379559	0.694688	0.793023	0.771375	0.728519	0.657207	0.70177	0.939281	0.887926		0.409864	0.404725	0.333673	0.520178	0.285085	0.23571	0.476806	0.379369	0.407507	0.343059		0.771533	0.462332	0.573295	0.768218	0.742718	0.936072	0.680615
50	0.23503	0.310618	0.222759	0.167882	0.300275	0.470736	0.143008	0.157582	0.248381	0.227033	0.273015	0.211095	0.232807		0.331636	0.700716	0.803372	0.710432	0.735502	0.70903	0.747508	0.958469	0.835707		0.395448	0.43364	0.316207	0.468662	0.313418	0.234432	0.484561	0.386368	0.449901	0.374751		0.701243	0.732791	0.558719	0.691035	0.743348	0.922237	0.675092
51	0.254119	0.322343	0.215795	0.190134	0.319711	0.439984	0.153194	0.138487	0.255703	0.248475	0.287045	0.236094	0.220873		0.35825	0.65089	0.820526	0.767301	0.77976	0.666896	0.743989	0.896076	0.790841		0.40032	0.426524	0.330915	0.477108	0.313625	0.2231	0.498938	0.392553	0.443178	0.380172		0.692798	0.689683	0.560688	0.714105	0.752684	0.967171	0.767161
52	0.239416	0.3246	0.236184	0.177179	0.327343	0.480272	0.14502	0.141533	0.254488	0.232615	0.276854	0.230643	0.235692		0.335758	0.722692	0.830951	0.753286	0.771673	0.693755	0.795851	0.922949	0.772303		0.407666	0.445239	0.34293	0.405385	0.310393	0.237177	0.443474	0.397597	0.38415	0.392548		0.721153	0.516769	0.524173	0.685149	0.724234	0.934162	0.709471
53	0.235911	0.329321	0.222391	0.183683	0.314271	0.469509	0.157071	0.157358	0.281796	0.238284	0.253741	0.250631	0.207657		0.336886	0.70497	0.801356	0.763097	0.78542	0.680998	0.786912	0.907285	0.858209		0.396735	0.431408	0.34153	0.461297	0.320094	0.237397	0.455565	0.373122	0.340046	0.404853		0.722659	0.733369	0.629326	0.72797	0.767839	0.958212	0.816429
54	0.256586	0.313464	0.235856	0.207445	0.315234	0.465025	0.164154	0.147853	0.280914	0.214915	0.303129	0.249309	0.222823		0.419991	0.657612	0.80167	0.732378	0.77527	0.682081	0.726387	0.875917	0.843775		0.389168	0.442902	0.369767	0.46128	0.314127	0.230741	0.44287	0.332093	0.286775	0.362006		0.765589	0.67832	0.563441	0.712347	0.73042	0.953404	0.706139
55	0.238274	0.330038	0.238608	0.192056	0.298199	0.465944	0.168715	0.180143	0.289014	0.252389	0.271534	0.263306	0.235376		0.377526	0.684438	0.800366	0.681508	0.798702	0.705239	0.746146	0.994797	0.811485		0.41636	0.438258	0.362192	0.425407	0.324392	0.249839	0.483795	0.352936	0.320782	0.357373		0.768043	0.649723	0.716867	0.704068	0.801553	0.893449	0.718634
56	0.236032	0.346097	0.217066	0.178405	0.309856	0.487784	0.172586	0.191934	0.288213	0.242524	0.308448	0.264446	0.273223		0.381992	0.699327	0.781778	0.676887	0.783151	0.697308	0.81548	0.929402	0.804566		0.377012	0.450936	0.356699	0.459593	0.339167	0.247933	0.459574	0.331814	0.340822	0.382324		0.675114	0.757037	0.640623	0.71425	0.792561	0.98418	0.734082
57	0.250951	0.321681	0.20829	0.167276	0.340422	0.450229	0.156599	0.197281	0.288367	0.252214	0.293556	0.257554	0.254026		0.420035	0.721817	0.810037	0.681328	0.754182	0.723878	0.790229	0.950846	0.794784		0.435938	0.454895	0.343572	0.443226	0.339297	0.259301	0.504585	0.326067	0.392793	0.390049		0.794304	0.652976	0.583944	0.721669	0.747363	0.879285	0.721536
58	0.244618	0.33154	0.217202	0.202817	0.325879	0.411981	0.16999	0.225898	0.260051	0.274339	0.287434	0.244751	0.270674		0.414434	0.67338	0.792081	0.762578	0.762436	0.713721	0.745346	0.876605	0.834764		0.4423	0.465793	0.354856	0.474464	0.335219	0.240668	0.481713	0.3714	0.457129	0.407191		0.720377	0.818235	0.627166	0.748464	0.708684	0.996009	0.686983
59	0.24622	0.346374	0.19931	0.193778	0.315029	0.453228	0.178517	0.212554	0.271529	0.259017	0.291797	0.264247	0.25331		0.371762	0.673992	0.804151	0.75638	0.774469	0.682993	0.820817	0.983917	0.843609		0.419924	0.465513	0.380618	0.444389	0.338414	0.245661	0.480887	0.380328	0.439706	0.363265		0.769581	0.638975	0.612417	0.763783	0.76095	0.907739	0.644132
60	0.270545	0.347966	0.179846	0.179945	0.316449	0.419509	0.180165	0.211573	0.270827	0.258459	0.293501	0.257326	0.257537		0.361949	0.70334	0.813464	0.755082	0.790593	0.702825	0.754386	0.923642	0.857487		0.427647	0.464634	0.366854	0.468343	0.354716	0.245638	0.480998	0.382247	0.410211	0.411186		0.830364	0.662636	0.709023	0.752911	0.743886	0.94057	0.671975
61	0.237258	0.349494	0.192733	0.21837	0.344648	0.38042	0.186401	0.206432	0.31219	0.279476	0.3198	0.25222	0.252522		0.389613	0.72024	0.817981	0.7441	0.754785	0.724344	0.735366	0.874926	0.818799		0.442892	0.458782	0.359672	0.504093	0.31954	0.251794	0.480154	0.366244	0.449233	0.444073		0.800335	0.674524	0.66075	0.759358	0.783549	0.993333	0.64472
62	0.268906	0.339746	0.200964	0.196482	0.328902	0.372214	0.166705	0.243496	0.309047	0.284259	0.314328	0.27085	0.251952		0.392539	0.69479	0.833788	0.744026	0.75744	0.699403	0.808593	0.874334	0.813015		0.463574	0.471961	0.373369	0.520196	0.345987	0.246347	0.468719	0.381101	0.461294	0.378407		0.838109	0.555812	0.618211	0.74679	0.804648	0.957484	0.770642
63	0.273086	0.362153	0.175811	0.204493	0.360105	0.349796	0.188989	0.224632	0.296793	0.285165	0.317078	0.255146	0.268648		0.376276	0.683528	0.823565	0.74983	0.783599	0.708494	0.779391	0.90822	0.936893		0.460761	0.448988	0.359606	0.523611	0.34229	0.251647	0.457876	0.407012	0.504576	0.405794		0.784001	0.750018	0.728046	0.801219	0.742423	1.00294	0.722387
64	0.282968	0.365901	0.197262	0.203	0.315499	0.402437	0.182096	0.226109	0.30205	0.27171	0.354232	0.272479	0.280862		0.415401	0.738625	0.835073	0.699913	0.811712	0.68279	0.797368	0.773748	0.932405		0.469527	0.445701	0.371616	0.541845	0.353601	0.270154	0.446752	0.409173	0.500129	0.419447		0.863196	0.761715	0.514802	0.799537	0.754643	0.898881	0.635706
65	0.280755	0.346032	0.196286	0.168013	0.337003	0.413457	0.175941	0.228248	0.314235	0.274416	0.341731	0.268939	0.320383		0.407175	0.758009	0.801243	0.716816	0.786046	0.673726	0.847455	0.892	0.943106		0.462197	0.453459	0.362614	0.547658	0.351804	0.268831	0.449706	0.401271	0.507273	0.438399		0.920642	0.638045	0.671054	0.800486	0.791337	0.946866	0.69767
66	0.273914	0.366556	0.206836	0.195999	0.357941	0.437594	0.160689	0.227997	0.318301	0.24953	0.317989	0.232751	0.319388		0.449674	0.681281	0.806601	0.768287	0.841346	0.703103	0.766969	0.845482	0.818915		0.443754	0.467222	0.375678	0.50267	0.349086	0.273897	0.409505	0.381441	0.491195	0.448813		0.856336	0.520977	0.524217	0.729709	0.806902	1.01241	0.597801
67	0.282405	0.360925	0.22608	0.18352	0.32288	0.502337	0.163174	0.239802	0.318298	0.272822	0.348992	0.216062	0.322712		0.452542	0.663629	0.803871	0.820886	0.861054	0.680338	0.804292	0.981717	0.904008		0.453202	0.463281	0.391036	0.525331	0.366093	0.267717	0.446101	0.416818	0.518425	0.435786		0.889075	0.738276	0.558761	0.772037	0.77439	0.969504	0.576959
68	0.301786	0.370272	0.210086	0.210534	0.296962	0.421636	0.153999	0.258282	0.31957	0.251601	0.335941	0.226509	0.324559		0.43052	0.689284	0.834512	0.803281	0.730797	0.712239	0.84937	0.991078	0.888458		0.467917	0.440447	0.391759	0.538379	0.38434	0.277382	0.44146	0.409099	0.536454	0.441262		0.783342	0.699602	0.54901	0.76798	0.783181	0.907153	0.566665
69	0.275059	0.36098	0.230801	0.197026	0.330945	0.428452	0.167942	0.232015	0.333082	0.250352	0.310708	0.237408	0.306359		0.436548	0.637784	0.83301	0.726685	0.787628	0.705153	0.815933	0.935153	0.881506		0.460934	0.466556	0.382679	0.531841	0.365198	0.281729	0.405002	0.420092	0.551142	0.46513		0.854426	0.621302	0.621253	0.767183	0.874827	0.938487	0.691537
70	0.295781	0.388453	0.23497	0.202748	0.307126	0.472675	0.169213	0.232469	0.347026	0.253885	0.320758	0.220793	0.336433		0.449848	0.701063	0.839799	0.732543	0.764826	0.702284	0.834454	0.86443	0.90794		0.453258	0.486553	0.380228	0.526947	0.369884	0.289143	0.41856	0.449305	0.55608	0.435552		0.857426	0.71215	0.716399	0.717348	0.787574	0.926206	0.749945
71	0.290285	0.357076	0.209362	0.175406	0.300225	0.452193	0.162811	0.213482	0.326221	0.26304	0.297602	0.214244	0.330224		0.400395	0.68532	0.845784	0.878216	0.777496	0.692313	0.809822	0.756408	0.82389		0.468917	0.478186	0.373503	0.570627	0.355152	0.291641	0.438884	0.418949	0.580029	0.459468		0.826119	0.688118	0.578419	0.794006	0.81849	0.974957	0.634575
72	0.295705	0.367233	0.226869	0.177678	0.32603	0.471053	0.154791	0.228837	0.319041	0.248175	0.339889	0.255242	0.324111		0.400498	0.68609	0.809038	0.822142	0.77834	0.702741	0.765826	0.869645	1.04553		0.460294	0.47589	0.391348	0.51653	0.361477	0.283106	0.439355	0.446916	0.562513	0.456863		0.83004	0.668442	0.653041	0.718982	0.842886	1.00139	0.628244
73	0.300523	0.362994	0.240295	0.225363	0.326172	0.494262	0.154275	0.229882	0.332085	0.269465	0.342311	0.229358	0.338764		0.376053	0.728672	0.88009	0.875329	0.781366	0.721035	0.820763	0.913508	0.89898		0.478334	0.501817	0.378923	0.507547	0.373734	0.285951	0.440819	0.428108	0.518966	0.446049		0.871855	0.684534	0.606154	0.776468	0.840215	0.949733	0.668834
74	0.303519	0.365944	0.231807	0.200409	0.346534	0.43981	0.156007	0.254255	0.345074	0.262326	0.326142	0.228967	0.321476		0.455086	0.745842	0.816693	0.77845	0.773755	0.748012	0.777798	0.921338	0.849655		0.427096	0.50206	0.393286	0.507047	0.375013	0.290501	0.479841	0.430938	0.538429	0.470212		0.905543	0.52652	0.607856	0.783331	0.82567	0.999636	0.640154
75	0.324869	0.359983	0.247222	0.198693	0.325189	0.475785	0.158807	0.246211	0.360769	0.283983	0.341211	0.228968	0.329638		0.447147	0.694997	0.829816	0.811655	0.825826	0.682528	0.824354	0.866215	0.854523		0.500668	0.498695	0.376788	0.477398	0.382984	0.282892	0.447463	0.446189	0.544914	0.476295		0.807306	0.60438	0.70819	0.763475	0.764595	0.907503	0.724416
76	0.311977	0.335791	0.249978	0.207563	0.316547	0.494073	0.157575	0.256493	0.362681	0.284189	0.313854	0.250898	0.309602		0.443726	0.81053	0.83483	0.768044	0.683541	0.720021	0.802937	0.962125	0.892612		0.457828	0.510893	0.373834	0.474829	0.382434	0.295594	0.473136	0.446084	0.599551	0.484922		0.843544	0.668225	0.569696	0.761319	0.811121	0.990283	0.743144
77	0.309864	0.385899	0.236712	0.217903	0.337572	0.483385	0.159653	0.246838	0.353794	0.278861	0.30267	0.269056	0.340169		0.416792	0.729961	0.840536	0.791489	0.730839	0.695745	0.812272	0.883439	0.898219		0.486424	0.536908	0.391338	0.451411	0.375897	0.294156	0.451296	0.436053	0.567186	0.455055		0.815917	0.663486	0.650798	0.774725	0.808052	0.949991	0.760142
78	0.300274	0.394611	0.247113	0.217532	0.293076	0.500799	0.156761	0.249855	0.357313	0.273111	0.297688	0.249379	0.334215		0.451052	0.7731	0.811361	0.860349	0.748828	0.716741	0.802241	0.897804	0.934459		0.472093	0.528914	0.390955	0.479379	0.377193	0.305647	0.452442	0.458624	0.57157	0.45687		0.83698	0.623151	0.593223	0.78232	0.830711	1.09094	0.72358
79	0.317619	0.37819	0.256272	0.264451	0.3181	0.551036	0.16678	0.249512	0.361559	0.282932	0.33174	0.248335	0.348654		0.490399	0.727083	0.850301	0.736095	0.764816	0.735816	0.824911	0.940815	0.925067		0.481737	0.525748	0.401816	0.468959	0.397423	0.308221	0.446122	0.45261	0.584951	0.441917		0.834961	0.652817	0.496036	0.775201	0.888544	0.99591	0.658426
80	0.323362	0.405033	0.256152	0.228038	0.354967	0.501767	0.155715	0.275703	0.359647	0.301166	0.342311	0.279197	0.315507		0.430281	0.683634	0.853414	0.797369	0.760252	0.706291	0.834203	0.94734	0.926741		0.464281	0.525208	0.408503	0.46748	0.390512	0.322287	0.458161	0.49345	0.584825	0.491038		0.88196	0.760069	0.541537	0.766261	0.826808	0.996301	0.627311
81	0.328433	0.374712	0.269911	0.250589	0.337255	0.460776	0.157329	0.294578	0.344948	0.261925	0.325711	0.251082	0.321059		0.484963	0.783217	0.838469	0.818834	0.751105	0.755248	0.801794	0.881213	0.954109		0.419501	0.547274	0.416318	0.457412	0.369673	0.323839	0.481572	0.471961	0.604448	0.487133		0.773133	0.603642	0.626653	0.773168	0.795711	0.994797	0.741525
82	0.327634	0.395861	0.262129	0.205819	0.323628	0.504776	0.16846	0.310574	0.336192	0.291156	0.355238	0.251924	0.300418		0.475517	0.715102	0.825847	0.825442	0.786602	0.719916	0.823446	1.03839	0.933168		0.420419	0.5323	0.410015	0.46723	0.386367	0.320596	0.469479	0.467043	0.595912	0.491766		0.776558	0.573871	0.699619	0.793516	0.834746	0.954666	0.725925
83	0.32002	0.392196	0.25116	0.245341	0.31707	0.518006	0.173336	0.295653	0.346709	0.290824	0.33391	0.269037	0.297258		0.481866	0.692163	0.800353	0.753776	0.826822	0.730006	0.713947	0.938187	0.871879		0.402135	0.512603	0.390921	0.471485	0.394832	0.324247	0.485926	0.463315	0.532566	0.486948		0.701839	0.493891	0.607541	0.804471	0.788097	1.0462	0.705214
84	0.323325	0.389433	0.243524	0.226036	0.348508	0.529599	0.159513	0.319071	0.36325	0.293864	0.336231	0.284725	0.317696		0.499732	0.723938	0.821517	0.764095	0.829466	0.751862	0.788076	0.989991	0.854784		0.406929	0.552839	0.403809	0.459938	0.396679	0.338652	0.479553	0.466034	0.519439	0.4897		0.787243	0.715897	0.56419	0.774387	0.798918	0.912397	0.741836
85	0.334243	0.388115	0.25775	0.228539	0.330649	0.504113	0.166693	0.295692	0.341858	0.25813	0.359435	0.25027	0.340054		0.43582	0.737617	0.831991	0.818334	0.824041	0.766985	0.754766	0.849704	0.921231		0.396224	0.52286	0.415319	0.470437	0.394189	0.347785	0.499141	0.432262	0.479608	0.459035		0.8169	0.61174	0.542529	0.737766	0.836904	0.917423	0.706649
86	0.347352	0.410814	0.257915	0.235857	0.329554	0.490409	0.155807	0.333501	0.381067	0.243783	0.307989	0.267531	0.334913		0.524023	0.685837	0.816891	0.760683	0.823478	0.719233	0.806344	0.945627	0.897655		0.384303	0.561125	0.427922	0.499935	0.400249	0.33698	0.495588	0.454719	0.502502	0.46352		0.765966	0.718818	0.655246	0.799515	0.78543	0.976005	0.691002
87	0.333132	0.408757	0.250077	0.247758	0.355214	0.55236	0.167554	0.344586	0.341386	0.24893	0.329249	0.263297	0.347397		0.472829	0.741359	0.836411	0.742047	0.763337	0.74464	0.787515	1.01584	0.894323		0.42389	0.563274	0.400592	0.520935	0.406963	0.315145	0.50573	0.465864	0.524054	0.445074		0.883832	0.595452	0.611025	0.787747	0.868306	0.985357	0.850051
88	0.334287	0.432438	0.22848	0.214419	0.370843	0.571081	0.158788	0.329796	0.370562	0.238597	0.375666	0.261194	0.378855		0.510565	0.708826	0.818458	0.732192	0.792109	0.719388	0.769106	0.838178	0.925746		0.431858	0.570692	0.403626	0.496203	0.388584	0.302794	0.586465	0.473897	0.514864	0.455002		0.777575	0.736717	0.597017	0.785464	0.832935	0.981544	0.791324
89	0.333703	0.42053	0.245722	0.225344	0.336087	0.582977	0.176217	0.328393	0.374696	0.220212	0.348449	0.248374	0.371496		0.527784	0.659141	0.849137	0.772191	0.797476	0.731225	0.781598	1.00442	1.04198		0.407771	0.591883	0.424016	0.549905	0.418782	0.297702	0.574473	0.449355	0.54587	0.450561		0.870944	0.77012	0.644124	0.755898	0.879232	0.95818	0.806089
90	0.335575	0.451115	0.25242	0.248086	0.348644	0.54812	0.159265	0.322464	0.359182	0.208285	0.36877	0.272364	0.360742		0.488863	0.703724	0.820912	0.75543	0.837487	0.742565	0.841382	1.10356	0.957157		0.410325	0.565993	0.442287	0.535972	0.417088	0.276941	0.523881	0.479792	0.524371	0.4351		0.780797	0.683311	0.712872	0.777151	0.850328	0.948623	0.830672
91	0.3397	0.439159	0.238251	0.237544	0.350488	0.511516	0.171831	0.351868	0.393891	0.229665	0.367894	0.287793	0.367839		0.533714	0.702377	0.870378	0.751368	0.76987	0.778092	0.819303	1.11266	0.91695		0.437534	0.589776	0.441122	0.518463	0.395869	0.275414	0.5084	0.4514	0.554573	0.41565		0.813491	0.640411	0.614291	0.801348	0.799207	0.870681	0.943864
92	0.343673	0.437857	0.259928	0.260713	0.325783	0.554442	0.194555	0.343638	0.388205	0.222326	0.350173	0.290689	0.365273		0.56012	0.680944	0.83987	0.816566	0.800145	0.723779	0.781888	1.01861	1.01812		0.393593	0.585232	0.465041	0.523002	0.400923	0.28101	0.514641	0.445268	0.6042	0.472655		0.760746	0.718751	0.625026	0.799652	0.862031	0.877849	0.937611
93	0.337907	0.431313	0.250355	0.262088	0.30657	0.559329	0.18291	0.326453	0.364823	0.215892	0.361703	0.290825	0.368555		0.518411	0.690019	0.849565	0.771454	0.801339	0.679175	0.851921	1.13132	0.922851		0.41816	0.584412	0.479953	0.504453	0.405574	0.262419	0.558175	0.481544	0.548754	0.455965		0.78843	0.723366	0.644085	0.811295	0.800065	0.9602	0.846594
94	0.359846	0.399989	0.269947	0.268391	0.321396	0.508306	0.198494	0.322831	0.366791	0.220962	0.329881	0.278511	0.407737		0.546469	0.746735	0.838166	0.835659	0.799271	0.707152	0.807443	1.05789	0.874043		0.399033	0.58679	0.484537	0.502885	0.417874	0.2569	0.55213	0.483805	0.580995	0.433254		0.797873	0.748847	0.664786	0.845621	0.856657	0.9212	0.791965
95	0.351165	0.40885	0.278296	0.252481	0.315785	0.555867	0.192365	0.320121	0.363872	0.199933	0.338247	0.282385	0.401917		0.499403	0.698921	0.841027	0.794517	0.773413	0.739388	0.820453	1.08667	0.866213		0.400973	0.594436	0.456038	0.540917	0.43303	0.281306	0.583366	0.432009	0.531703	0.459181		0.909737	0.669584	0.681703	0.825288	0.819245	0.985146	0.791872
96	0.367491	0.450642	0.298234	0.249821	0.32479	0.533328	0.185796	0.324495	0.384214	0.199869	0.358363	0.281248	0.400745		0.565472	0.753639	0.834075	0.833484	0.778142	0.769946	0.900821	1.11137	0.889866		0.422498	0.563718	0.468564	0.513675	0.424587	0.302635	0.580053	0.469665	0.497195	0.439438		0.792229	0.627115	0.64567	0.823503	0.787581	1.05672	0.755839
97	0.339198	0.438993	0.289092	0.239922	0.329598	0.516835	0.191488	0.323245	0.374955	0.193815	0.330614	0.290523	0.375781		0.528727	0.713944	0.85157	0.770683	0.796532	0.742554	0.8604	1.16324	0.96308		0.411657	0.600817	0.48696	0.520654	0.42274	0.312033	0.567376	0.457144	0.583889	0.466015		0.844956	0.48465	0.649151	0.789744	0.795144	0.915385	0.792382
98	0.342645	0.427031	0.289436	0.267648	0.365449	0.512877	0.195472	0.339724	0.373866	0.190619	0.348187	0.294686	0.356333		0.539952	0.710543	0.821283	0.80772	0.71391	0.732484	0.834506	0.990866	0.963505		0.435252	0.581022	0.48182	0.487167	0.431324	0.317521	0.570743	0.448902	0.550078	0.486006		0.925191	0.57578	0.61824	0.809954	0.889824	0.869924	0.833232
99	0.354592	0.462901	0.30599	0.273355	0.378217	0.593964	0.20267	0.326772	0.371313	0.183277	0.347785	0.297845	0.379512		0.574448	0.70878	0.812123	0.770715	0.797046	0.754634	0.911259	1.00423	0.988716		0.411857	0.603718	0.465839	0.534517	0.437971	0.305768	0.588476	0.459553	0.485418	0.474192		0.888794	0.632797	0.663748	0.802994	0.811074	0.985669	0.868434
100	0.367304	0.448951	0.299939	0.270929	0.386727	0.532599	0.200332	0.347239	0.385159	0.169214	0.311251	0.293784	0.308554		0.562654	0.757602	0.853209	0.823808	0.749081	0.733125	0.909306	1.06554	0.928675		0.444789	0.613129	0.488031	0.51435	0.434626	0.308557	0.582906	0.479834	0.479426	0.451933		0.838908	0.799844	0.595137	0.810185	0.814024	0.959857	0.767288
101	0.363567	0.42268	0.30434	0.262695	0.377878	0.522353	0.190438	0.343416	0.386563	0.153612	0.327263	0.260846	0.273011		0.605747	0.719418	0.836878	0.778766	0.78077	0.798927	0.908372	1.0838	1.00976		0.476348	0.608114	0.475817	0.545343	0.43147	0.305252	0.589372	0.464596	0.496363	0.465482		0.873389	0.735446	0.648696	0.771684	0.861457	0.936595	0.769628
102	0.353161	0.462818	0.317331	0.253086	0.356352	0.614513	0.202105	0.36117	0.37003	0.203581	0.314322	0.260743	0.29972		0.515906	0.736487	0.830945	0.842966	0.76836	0.753265	0.819828	1.12251	0.957249		0.453282	0.604167	0.495542	0.518358	0.447241	0.306776	0.610162	0.446841	0.508518	0.461669		0.844662	0.694856	0.595127	0.799984	0.855047	0.937564	0.906123
103	0.361712	0.466283	0.297159	0.290935	0.381602	0.610918	0.207699	0.333611	0.397079	0.334023	0.320965	0.266133	0.316024		0.545527	0.694427	0.837188	0.812162	0.720064	0.775655	0.917598	0.977903	0.966823		0.459808	0.572676	0.500061	0.569256	0.448411	0.311446	0.601637	0.440909	0.527118	0.440374		0.948075	0.728649	0.672499	0.818794	0.828472	0.991585	0.82267
104	0.368242	0.453129	0.298719	0.27343	0.366122	0.623627	0.203173	0.333498	0.378619	0.345156	0.286933	0.261004	0.359437		0.573805	0.720065	0.807161	0.8316	0.759303	0.783051	0.825797	1.024	0.95744		0.48793	0.630839	0.496122	0.540801	0.439361	0.299861	0.545803	0.424857	0.527485	0.467222		0.837071	0.569245	0.689904	0.829396	0.842252	0.96777	0.850907
105	0.36676	0.4414	0.293621	0.272449	0.383235	0.602332	0.207398	0.353413	0.400819	0.305582	0.286111	0.226707	0.349334		0.516413	0.670247	0.820761	0.758132	0.819819	0.763392	0.829831	1.07386	0.96679		0.45619	0.624612	0.476239	0.565989	0.433373	0.297489	0.555656	0.442707	0.562929	0.451568		0.946008	0.686114	0.62948	0.790306	0.886056	0.999642	0.881878
106	0.374044	0.438662	0.302199	0.267006	0.385879	0.62904	0.207773	0.323487	0.39501	0.302095	0.316739	0.245231	0.340921		0.562845	0.702915	0.768409	0.77112	0.75518	0.733467	0.874833	1.11189	1.02963		0.474989	0.596801	0.51087	0.527081	0.424997	0.320764	0.612543	0.420402	0.585549	0.389029		0.93801	0.772661	0.726001	0.815805	0.821363	0.92406	0.941836
107	0.365409	0.451766	0.309852	0.280402	0.364169	0.578938	0.230486	0.342789	0.400176	0.308159	0.293002	0.244514	0.354603		0.554059	0.711679	0.788466	0.79142	0.787742	0.773912	0.810792	1.0373	1.01383		0.474891	0.585064	0.483825	0.519931	0.419292	0.2987	0.651086	0.418016	0.549641	0.375621		0.849923	0.586216	0.664541	0.823684	0.871944	0.853412	0.965744
108	0.386572	0.458176	0.330591	0.238161	0.382298	0.581853	0.223864	0.346394	0.414014	0.311865	0.314302	0.256256	0.356155		0.56025	0.726243	0.782779	0.829427	0.752997	0.758761	0.8779	1.02629	0.979263		0.462062	0.607317	0.470002	0.544021	0.456721	0.316795	0.616602	0.418883	0.552919	0.286335		0.923932	0.976992	0.652607	0.816489	0.866924	0.855892	0.92101
109	0.373112	0.467309	0.337411	0.279183	0.372547	0.610738	0.225043	0.306085	0.420467	0.318145	0.303219	0.245147	0.338324		0.54304	0.725339	0.774613	0.782696	0.778687	0.738472	0.780516	1.04809	0.891063		0.464327	0.631378	0.486323	0.585665	0.452835	0.318116	0.623299	0.406285	0.587558	0.342716		0.927161	0.80075	0.722642	0.789724	0.927529	0.90874	0.866349
110	0.383091	0.46541	0.339408	0.266386	0.391151	0.589298	0.237615	0.335743	0.422802	0.29229	0.318083	0.249682	0.350898		0.499378	0.724926	0.773635	0.814293	0.787238	0.772024	0.777608	1.14807	0.964196		0.495778	0.608866	0.499406	0.559903	0.462524	0.307738	0.630533	0.405008	0.508491	0.309114		0.93926	0.670018	0.6601	0.78058	0.880183	0.903546	0.864387
111	0.396629	0.47009	0.333865	0.295508	0.381734	0.562468	0.226867	0.349409	0.396608	0.307828	0.306591	0.257656	0.375115		0.580824	0.710539	0.800896	0.768619	0.784986	0.778945	0.861834	1.11614	1.04831		0.521265	0.592032	0.5004	0.581106	0.482581	0.32226	0.621334	0.406786	0.517011	0.295122		0.944988	0.649749	0.545386	0.85013	0.81359	1.00103	0.808874
112	0.400863	0.460201	0.326112	0.255446	0.406044	0.544803	0.232525	0.355897	0.396772	0.279859	0.323773	0.2613	0.374638		0.55834	0.732412	0.796915	0.748832	0.767543	0.783462	0.853071	1.01034	0.992572		0.447787	0.597466	0.494144	0.575944	0.460787	0.333888	0.612129	0.411572	0.489713	0.315962		0.862055	0.861223	0.628293	0.841381	0.887523	1.05484	0.845988
113	0.382828	0.463595	0.335006	0.289681	0.398949	0.525247	0.232925	0.343168	0.43779	0.298646	0.318897	0.267995	0.349747		0.599574	0.679181	0.736047	0.776538	0.828882	0.786113	0.901819	1.05635	1.01937		0.487717	0.61562	0.499095	0.574216	0.463608	0.325454	0.63564	0.402182	0.497454	0.245291		0.919932	0.632263	0.573841	0.786357	0.769941	0.99358	0.937261
114	0.400481	0.463761	0.340681	0.283661	0.425357	0.545761	0.224775	0.370103	0.420688	0.31092	0.333617	0.258137	0.352367		0.563238	0.70531	0.78093	0.756454	0.808999	0.747964	0.812329	1.03243	0.881682		0.490496	0.598589	0.494567	0.591338	0.479647	0.315307	0.605766	0.38217	0.496785	0.338865		0.905182	0.713562	0.645018	0.814394	0.840544	1.00428	0.846399
115	0.413018	0.482	0.348967	0.272714	0.387655	0.498849	0.248067	0.36077	0.424534	0.334672	0.352727	0.272616	0.350372		0.591801	0.688265	0.761401	0.70385	0.758134	0.777865	0.825912	1.07385	0.907036		0.468676	0.648565	0.511285	0.596071	0.469194	0.322988	0.611793	0.441004	0.496448	0.401418		0.8199	0.604496	0.694806	0.780424	0.814517	1.0037	0.893317
116	0.391638	0.452124	0.32363	0.284849	0.366226	0.516347	0.230058	0.358859	0.443376	0.308873	0.377417	0.262114	0.343711		0.563633	0.692121	0.81589	0.751193	0.820202	0.817652	0.760381	1.04202	1.00483		0.482058	0.632385	0.47774	0.593174	0.468432	0.31353	0.633895	0.44905	0.464864	0.391034		0.980552	0.734721	0.592115	0.781191	0.812388	1.002	0.836708
117	0.420006	0.477337	0.322127	0.278477	0.419707	0.521667	0.245873	0.345775	0.415424	0.28503	0.379098	0.29407	0.316518		0.580213	0.752389	0.796659	0.68946	0.826412	0.779818	0.763559	1.09198	1.04587		0.462191	0.617312	0.473528	0.597062	0.477827	0.319457	0.638746	0.461809	0.426593	0.408396		1.0083	0.84749	0.635925	0.853561	0.815928	0.955967	0.950595
118	0.413555	0.43631	0.325912	0.273552	0.419883	0.547215	0.243117	0.367493	0.426811	0.279674	0.358308	0.279194	0.314954		0.573603	0.734992	0.763466	0.73767	0.803272	0.770528	0.864972	1.06387	1.01698		0.472827	0.640571	0.474306	0.63067	0.473876	0.322632	0.619765	0.455814	0.434669	0.364968		1.00806	0.717046	0.660369	0.804807	0.813862	0.88387	0.965042
119	0.410541	0.489905	0.33112	0.300476	0.475535	0.522541	0.254576	0.348413	0.433081	0.310597	0.31163	0.265126	0.278541		0.58557	0.741455	0.793355	0.747679	0.768827	0.838114	0.831561	1.11561	1.00374		0.470783	0.599026	0.479747	0.60438	0.487791	0.319871	0.606199	0.460756	0.445503	0.414759		0.943196	0.81959	0.608606	0.796504	0.843111	0.898875	0.823412

## Sheet: Supplementary Fig. 1b
Supplementary Figure 1b
Absorbance at 350 nm
RNA is UTR265 (20ng/uL)
[KCl] (mM)	without RNA 1	without RNA 2	without RNA 3	with RNA 1	with RNA 2	with RNA 3
20	0.025	0.024	0.027	0.085	0.074	0.083
40	0.027	0.029	0.027	0.059	0.057	0.058
80	0.025	0.022	0.021	0.055	0.05	0.049
120	0.013	0.012	0.012	0.042	0.042	0.038

## Sheet: Supplementary Fig. 1c
Supplementary Figure 1c
Absorbance at 350 nm
RNA is UTR265
[RNA] (ng/uL)	Trial 1	Trial 2	Trial 3
20	0.05	0.049	0.043
40	0.045	0.051	0.051
80	0.045	0.041	0.047
160	0.005	0.006	0.009

## Sheet: Supplementary Fig. 2a
Supplementary Figure 2a
Pre-bleach fluorescence normalized to 1.0; post-bleach fluorescence normalized to 0.0
	N protein							17-mer ssRNA
Time (sec)	Droplet 1	Droplet 2	Droplet 3	Droplet 4	Droplet 5	Droplet 6		Droplet 1	Droplet 2	Droplet 3	Droplet 4	Droplet 5	Droplet 6
-2.531	1	1	1	1	1	1		1	1	1	1	1	1
0	0	0	0	0	0	0		0	0	0	0	0	0
1.327	0.0200237	0.0346524	0.0464619	0.0215831	-0.0781165	0.0132331		0.0560736	0.0542513	0.137978	0.0467818	0.113847	0.0565123
2.701	0.0424557	0.0258455	0.0810298	0.0354179	-0.0116145	0.0253104		0.0819531	0.0953336	0.26594	0.0897863	0.202411	0.0994927
4.028	0.0233652	0.0307264	0.129976	0.0367287	-0.0301841	0.0147479		0.114233	0.158662	0.332052	0.12643	0.265682	0.128807
5.355	0.0424098	0.041049	0.0962864	0.0439457	0.0422565	0.0256395		0.141073	0.187723	0.33639	0.164129	0.333935	0.172756
6.698	0.0206026	0.0200639	0.0782968	0.055639	0.0241023	0.037406		0.16434	0.213045	0.401406	0.175581	0.380548	0.201697
8.041	0.0403609	0.0216299	0.0940825	0.0495006	0.0263588	0.0288158		0.19586	0.229582	0.417275	0.196943	0.414391	0.245117
9.368	0.0593208	0.0334499	0.143208	0.0436902	-0.0396164	0.0283367		0.224384	0.292936	0.519444	0.245132	0.397164	0.265369
10.742	0.0435432	0.0350474	0.111252	0.0604029	0.0288896	0.0379932		0.227186	0.300071	0.559136	0.248777	0.46779	0.30113
12.069	0.0549692	0.0399173	0.0715455	0.077112	-0.0340675	0.0239298		0.248821	0.312458	0.519724	0.27821	0.491155	0.319252
13.428	0.0575317	0.0481158	0.0773715	0.0836749	-0.00601402	0.0363215		0.250161	0.364701	0.538738	0.311045	0.544549	0.340217
14.77	0.0534746	0.0305487	0.0880722	0.112324	0.0382981	0.0348073		0.303528	0.39233	0.615739	0.384802	0.54931	0.371769
16.113	0.055724	0.0580518	0.153527	0.0920919	-0.00469973	0.0413088		0.320138	0.395453	0.606967	0.476352	0.631973	0.38857
17.44	0.0450114	0.0396473	0.000228679	0.144403	0.0158293	0.043168		0.322693	0.399498	0.640809	0.446904	0.635266	0.408343
18.878	0.0559136	0.0516467	0.107654	0.174995	-0.0580244	0.0427532		0.348875	0.449544	0.628383	0.478006	0.639183	0.436037
20.221	0.0364007	0.0387558	0.0954084	0.162516	0.0261842	0.0275572		0.346045	0.459432	0.668264	0.514935	0.588712	0.47084
21.564	0.0431956	0.0507943	0.168405	0.179804	1.84125e-05	0.043436		0.360044	0.471236	0.72201	0.529351	0.637625	0.463443
22.907	0.0451912	0.0497055	0.0905128	0.101865	-0.0234611	0.0365499		0.381574	0.518433	0.754701	0.532534	0.665505	0.497368
24.265	0.0411337	0.0483363	0.103102	0.129617	0.0424978	0.0528377		0.391631	0.491788	0.770032	0.569687	0.708761	0.529338
25.592	0.0540409	0.0702205	0.146059	0.161421	-0.045253	0.0635934		0.419394	0.524398	0.75939	0.579221	0.643236	0.540341
26.967	0.0509242	0.0616621	0.156216	0.174701	-0.0342055	0.038867		0.424296	0.532731	0.733702	0.62398	0.685985	0.570265
28.309	0.0689269	0.0423999	0.128342	0.17976	0.0174847	0.0455875		0.440635	0.577983	0.7888	0.61957	0.721277	0.606498
29.636	0.062955	0.065704	0.138288	0.181456	-0.0202384	0.0458201		0.451788	0.587295	0.754913	0.610777	0.740128	0.610741
30.979	0.0559939	0.0624751	0.156648	0.23357	0.0242477	0.0544932		0.461615	0.595236	0.844278	0.662877	0.758474	0.61468
32.306	0.0543595	0.0649005	0.144412	0.213932	0.0458732	0.0322828		0.487203	0.611859	0.827606	0.6502	0.752608	0.635063
33.649	0.053693	0.0586474	0.0731476	0.261226	0.0557898	0.0432942		0.490408	0.642031	0.817823	0.670784	0.705662	0.637998
35.008	0.0730048	0.0567988	0.118782	0.201462	-0.0120432	0.0576871		0.503765	0.651501	0.877793	0.685174	0.750162	0.670205
36.334	0.0670456	0.0727416	0.0948429	0.184524	-0.0416843	0.0509439		0.510626	0.649898	0.831143	0.72075	0.787604	0.680983
37.677	0.074974	0.0623849	0.154453	0.209976	0.0381851	0.0673706		0.514241	0.656757	0.887704	0.716862	0.760773	0.632093
39.052	0.0490213	0.0536188	0.0499315	0.255785	-0.0317237	0.0349521		0.558576	0.6626	0.870464	0.811651	0.806081	0.707011
40.379	0.0574068	0.03917	0.0878777	0.216921	0.0213769	0.0554695		0.524136	0.682976	0.88283	0.751533	0.773495	0.694887
41.721	0.0608082	0.0581164	0.0864444	0.243055	-0.0399871	0.0656642		0.576639	0.745989	0.862502	0.730894	0.77909	0.723313
43.048	0.0826629	0.0537459	0.140852	0.213253	0.0297803	0.0754199		0.569214	0.720142	0.907916	0.773664	0.827941	0.690516
44.391	0.0517265	0.0456543	0.11359	0.204255	-0.0658214	0.0555949		0.57083	0.736764	0.898444	0.751658	0.732225	0.739692
45.75	0.0516565	0.0486145	0.09258	0.230047	0.0349062	0.057968		0.583221	0.737061	0.905073	0.826104	0.792709	0.771574
47.108	0.0571135	0.0647835	0.0971439	0.228545	0.0787874	0.0593934		0.579301	0.76954	0.91287	0.789006	0.79679	0.774801
48.419	0.0647434	0.057263	0.11804	0.260711	0.0131787	0.063845		0.630081	0.802203	0.930488	0.846087	0.852615	0.766618
49.746	0.0754443	0.0756825	0.114559	0.231249	0.0329388	0.0635148		0.634633	0.807204	0.958516	0.822887	0.860149	0.770741
51.089	0.0506278	0.0578517	0.124071	0.218267	-0.0134256	0.0628911		0.610418	0.783174	0.904648	0.806054	0.838628	0.772246
52.416	0.0543683	0.0614532	0.126606	0.22988	0.0136349	0.0625042		0.653117	0.813784	1.00568	0.811863	0.805431	0.773035
53.759	0.0581578	0.048349	0.164997	0.220207	0.0239786	0.0550879		0.643564	0.829786	0.922568	0.854312	0.880409	0.838934
55.102	0.0682387	0.0701763	0.194225	0.248129	0.0544879	0.0653985		0.634759	0.831257	1.0052	0.864747	0.894704	0.822197
56.429	0.0649145	0.0772529	0.116393	0.220678	0.00589724	0.0694418		0.668561	0.817792	0.998549	0.864456	0.853759	0.821216
57.787	0.0690971	0.0729779	0.109235	0.231473	0.0563159	0.0604536		0.676343	0.841606	1.04322	0.860041	0.814873	0.828512
59.13	0.0672161	0.0664942	0.225822	0.214761	0.0617513	0.0652065		0.684674	0.8423	0.934409	0.904226	0.797246	0.821011
60.457	0.0670853	0.0565928	0.15947	0.212648	-0.000363994	0.077689		0.687078	0.848434	0.936493	0.906976	0.830414	0.875506
61.8	0.0576696	0.0557673	0.165986	0.23187	-0.0142266	0.0631643		0.708501	0.887179	1.06519	0.904734	0.845963	0.827069
63.127	0.0671859	0.0763579	0.126336	0.19135	0.00989437	0.0534138		0.715473	0.872906	1.02286	0.900989	0.869339	0.875683
64.469	0.0593643	0.0676926	0.180314	0.294052	0.0208904	0.0732086		0.740001	0.924128	0.977671	0.885968	0.882228	0.886828
65.78	0.0544273	0.0774419	0.130524	0.218308	0.0053746	0.0608816		0.71583	0.864211	0.978718	0.880249	0.89626	0.879925
67.123	0.0733634	0.0947128	0.12518	0.228089	0.068835	0.0714455		0.746576	0.878053	1.03472	0.929588	0.866337	0.899616
68.466	0.0583689	0.0565626	0.173209	0.188146	-0.0481818	0.0468617		0.727923	0.935676	0.997976	0.948017	0.898869	0.866814
69.793	0.0685454	0.0648819	0.0747812	0.24596	0.0494039	0.076994		0.746095	0.880073	1.02621	0.959624	0.988723	0.935284
71.136	0.0819574	0.0691793	0.179409	0.232856	0.0273658	0.0777107		0.744733	0.912396	0.978042	0.954292	0.892386	0.888036
72.478	0.0752068	0.0798089	0.153124	0.24171	0.020688	0.0754745		0.752261	0.974396	1.08791	0.965533	0.931594	0.92301
73.821	0.0510974	0.0580108	0.0857297	0.219922	0.015756	0.0790423		0.790424	0.926788	1.03544	1.0096	0.934371	0.986962
75.164	0.056112	0.0700844	0.181334	0.229747	0.0706595	0.0762107		0.755278	0.9603	1.0151	1.00931	0.893948	0.967662
76.507	0.0708781	0.071298	0.1695	0.248118	0.0794907	0.0824159		0.79549	0.957014	1.00758	1.00314	0.932772	0.971671
77.85	0.0922534	0.0798252	0.0962119	0.238277	0.0592261	0.0620804		0.797603	0.947414	1.1514	0.965664	0.91582	0.936405
79.208	0.0837056	0.0836757	0.170556	0.206291	0.0888701	0.0832901		0.778529	0.945835	1.02394	1.00935	0.89378	0.988156
80.535	0.0876	0.0746598	0.241886	0.216363	0.109027	0.0778711		0.763939	0.925827	1.02866	0.97433	0.883521	0.941917
81.878	0.059294	0.062732	0.130289	0.22534	0.112855	0.0609892		0.834142	0.980943	1.10876	0.993019	0.935543	0.95207
83.221	0.0819207	0.0758773	0.156798	0.242519	0.00213404	0.0797705		0.802236	0.954968	1.00853	1.06087	0.889129	0.920082
84.579	0.0750236	0.0607856	0.164666	0.232668	0.051107	0.0874468		0.836534	0.99672	1.05558	1.0106	0.93982	0.979756
85.906	0.0674724	0.0696915	0.123947	0.238141	0.0433618	0.0766239		0.808773	0.941727	1.03893	1.04306	0.886514	0.991696
87.249	0.0679629	0.0648991	0.0803274	0.217069	0.0252332	0.0938866		0.81416	0.987323	0.980594	1.01584	0.938242	0.982608
88.576	0.0731526	0.0611822	0.103962	0.213503	0.0601055	0.0731132		0.842349	0.986743	1.07135	1.01916	0.902351	0.996865
89.903	0.0661269	0.0819686	0.156225	0.258861	0.0398569	0.0694864		0.857501	1.0003	1.049	1.06348	0.897985	0.954802
91.246	0.0818688	0.077079	0.203253	0.225083	0.035251	0.0637636		0.841176	1.02479	1.0825	1.00029	0.958655	0.992429
92.572	0.0713172	0.0680462	0.190406	0.210375	0.0296584	0.065551		0.869262	1.04175	1.09385	1.0224	0.926123	0.995519
93.899	0.0653168	0.0517288	0.0918749	0.243542	0.0330724	0.0955318		0.895439	1.06533	1.11676	1.08954	0.955179	0.994745
95.242	0.0781953	0.0606245	0.243139	0.223349	0.0498901	0.0882742		0.837028	1.00498	1.02909	1.03568	0.968367	1.02021
96.585	0.068496	0.0869133	0.248013	0.236996	0.0486314	0.0658844		0.863631	1.02148	1.08265	1.07412	0.9772	0.973499
97.928	0.0681335	0.0779677	0.110295	0.232215	-0.0104646	0.0737575		0.868336	1.01556	1.11172	1.06106	0.889188	1.02277
99.286	0.0728991	0.057136	0.145431	0.21415	0.067497	0.0722388		0.864376	0.999027	1.13017	1.11408	0.998049	1.04245
100.613	0.0764703	0.0765308	0.202004	0.23358	0.0795496	0.0657232		0.865542	0.981706	1.05465	1.04787	0.908452	0.967469
101.956	0.0658726	0.0840172	0.183934	0.237377	-0.00573995	0.0788094		0.879864	1.05092	1.11338	1.11343	0.949925	1.06434
103.331	0.0682808	0.0788531	0.0908378	0.2751	0.0560756	0.058055		0.894682	1.03572	1.18151	1.10626	0.910209	1.02591
104.658	0.0773562	0.0914995	0.209203	0.249552	0.086461	0.0644564		0.898517	1.0268	1.1465	1.0768	0.960196	1.01567
106.032	0.0657217	0.0736194	0.104905	0.278501	0.0549556	0.0610812		0.893168	1.01417	1.11043	1.11354	0.904517	1.01229
107.359	0.0708182	0.077338	0.123461	0.227607	0.0717061	0.0690746		0.892432	1.07646	1.15067	1.0956	0.940232	1.01989
108.702	0.0583121	0.0734514	0.0903053	0.201277	0.0871979	0.0874783		0.89207	1.06019	1.04181	1.08784	0.893269	1.04011
110.029	0.085065	0.0941465	0.184543	0.228313	0.0547592	0.0824033		0.915588	1.04306	1.09047	1.09063	0.822749	1.05399
111.371	0.0646987	0.085639	0.129113	0.219043	0.0780854	0.0685547		0.908625	1.06228	1.12365	1.07026	0.854453	1.06998
112.698	0.0669285	0.0663806	0.136873	0.253032	0.0736695	0.0766963		0.924109	1.09081	1.11114	1.15948	0.912686	1.05076
114.057	0.0648042	0.0508019	0.234389	0.269557	0.0525572	0.0705849		0.91296	1.07761	1.10818	1.13918	0.890535	1.06668
115.4	0.0579503	0.0739674	0.116508	0.223858	0.0884926	0.0674965		0.914547	1.09133	1.16765	1.12624	0.930279	1.03514
116.774	0.065912	0.0767464	0.169613	0.257721	0.0390556	0.0946596		0.920692	1.05435	1.11246	1.10609	0.887346	1.04287
118.117	0.0483385	0.0607213	0.168025	0.24216	0.0590107	0.0744948		0.921006	1.0627	1.06592	1.14174	0.936992	1.04974
119.46	0.0661397	0.0752462	0.154233	0.274405	0.0819641	0.0976773		0.930385	1.10417	1.08157	1.0714	0.820665	0.987162

## Sheet: Supplementary Fig. 2b
Supplementary Figure 2b
Pre-bleach fluorescence normalized to 1.0; post-bleach fluorescence normalized to 0.0
	N protein								17-mer ssRNA
Time (sec)	Droplet 1	Droplet 2	Droplet 3	Droplet 4	Droplet 5	Droplet 6	Droplet 7		Droplet 1	Droplet 2	Droplet 3	Droplet 4	Droplet 5	Droplet 6	Droplet 7
-4.091	1	1	1	1	1	1	1		1	1	1	1	1	1	1
0	0	0	0	0	0	0	0		0	0	0	0	0	0	0
1.57	0.00396034	0.010932	0.00898933	0.00153136	0.00527589	0.00898933	0.00153136		0.0206031	0.0156547	0.0227728	0.0180138	0.0217383	0.0227728	0.0180138
3.569	0.00196109	0.000152452	0.00546031	0.00535998	0.00828987	0.00546031	0.00535998		0.0435988	0.0361823	0.0468617	0.0390873	0.0481722	0.0468617	0.0390873
5.551	0.00964923	0.00315416	0.00806678	0.000824241	0.00704002	0.00806678	0.000824241		0.0623683	0.0554868	0.069383	0.057383	0.0747948	0.069383	0.057383
7.55	0.00507453	0.00849287	0.0125558	0.0120482	0.0110785	0.0125558	0.0120482		0.0771214	0.0738959	0.0886682	0.0768755	0.099782	0.0886682	0.0768755
9.549	0.00822785	0.00944746	0.0142193	0.00830982	0.0109894	0.0142193	0.00830982		0.0966056	0.0893176	0.108116	0.0936354	0.116709	0.108116	0.0936354
11.531	0.00683424	0.00399707	0.0148164	0.012723	0.0166754	0.0148164	0.012723		0.114041	0.0969988	0.128445	0.110866	0.143673	0.128445	0.110866
13.53	0.00818056	0.0110453	0.0137428	0.00735584	0.0112771	0.0137428	0.00735584		0.126598	0.119479	0.152606	0.122984	0.151313	0.152606	0.122984
15.528	0.0155008	0.0138669	0.0133589	0.0100154	0.0147244	0.0133589	0.0100154		0.135882	0.127027	0.156759	0.138606	0.169415	0.156759	0.138606
17.511	0.0110793	0.0137904	0.0120912	0.0137043	0.0160506	0.0120912	0.0137043		0.152918	0.144653	0.172864	0.15144	0.180217	0.172864	0.15144
19.51	0.01227	0.00917005	0.013151	0.0102899	0.00963842	0.013151	0.0102899		0.166582	0.159984	0.190078	0.171625	0.205713	0.190078	0.171625
21.508	0.0121137	0.0112771	0.0186768	0.0177069	0.0250539	0.0186768	0.0177069		0.183319	0.173745	0.199029	0.180149	0.213427	0.199029	0.180149
23.491	0.0127728	0.0121587	0.0118357	0.00909591	0.0100939	0.0118357	0.00909591		0.189014	0.174732	0.207155	0.19322	0.24045	0.207155	0.19322
25.49	0.0104314	0.0120355	0.0106505	0.0169007	0.018069	0.0106505	0.0169007		0.202148	0.185517	0.223596	0.200591	0.240509	0.223596	0.200591
27.472	0.0171684	0.0177028	0.0204515	0.014517	0.0215481	0.0204515	0.014517		0.214744	0.200561	0.232219	0.211021	0.252275	0.232219	0.211021
29.471	0.0125167	0.0152408	0.019979	0.0184121	0.0189898	0.019979	0.0184121		0.22053	0.207591	0.235943	0.223554	0.260828	0.235943	0.223554
31.454	0.0129127	0.0119537	0.0243447	0.0205356	0.0228828	0.0243447	0.0205356		0.2308	0.220005	0.248503	0.230589	0.264487	0.248503	0.230589
33.452	0.0131375	0.0162618	0.0234866	0.0148966	0.0203482	0.0234866	0.0148966		0.233068	0.216013	0.269751	0.243676	0.288091	0.269751	0.243676
35.451	0.0162726	0.00873532	0.0236949	0.0197266	0.0240266	0.0236949	0.0197266		0.240458	0.234425	0.270063	0.251557	0.28319	0.270063	0.251557
37.433	0.0175858	0.0162083	0.0202425	0.0140502	0.0241342	0.0202425	0.0140502		0.244074	0.238474	0.276453	0.265878	0.293806	0.276453	0.265878
39.432	0.0104273	0.0108349	0.0197936	0.0179289	0.0250616	0.0197936	0.0179289		0.261257	0.245168	0.287714	0.268191	0.30454	0.287714	0.268191
41.431	0.0104469	0.00994489	0.0171505	0.0170883	0.0231365	0.0171505	0.0170883		0.256769	0.245648	0.284137	0.266708	0.310144	0.284137	0.266708
43.413	0.0227458	0.0174697	0.0211522	0.0184714	0.0273994	0.0211522	0.0184714		0.264288	0.255129	0.30345	0.286775	0.310497	0.30345	0.286775
45.396	0.0205155	0.0204014	0.0243562	0.0195246	0.019089	0.0243562	0.0195246		0.280726	0.266016	0.309049	0.287535	0.329344	0.309049	0.287535
47.395	0.0181184	0.0203448	0.0160095	0.0181894	0.0241442	0.0160095	0.0181894		0.282682	0.272878	0.310297	0.298837	0.335931	0.310297	0.298837
49.393	0.0167218	0.0119152	0.0217986	0.0207172	0.0274468	0.0217986	0.0207172		0.292306	0.282982	0.309157	0.297728	0.340308	0.309157	0.297728
51.392	0.0152987	0.018747	0.0262721	0.0285671	0.0272011	0.0262721	0.0285671		0.301952	0.285178	0.318541	0.310471	0.346623	0.318541	0.310471
53.375	0.0134037	0.0161021	0.0330286	0.0305523	0.0313262	0.0330286	0.0305523		0.301348	0.288354	0.326872	0.312481	0.353235	0.326872	0.312481
55.357	0.0179831	0.0233997	0.021723	0.0203404	0.0219526	0.021723	0.0203404		0.302964	0.293129	0.330139	0.321039	0.353684	0.330139	0.321039
57.356	0.0311665	0.0300622	0.0250636	0.0216738	0.0273483	0.0250636	0.0216738		0.308196	0.296815	0.335185	0.317479	0.345398	0.335185	0.317479
59.354	0.021115	0.0203894	0.0235611	0.0253481	0.0281001	0.0235611	0.0253481		0.311377	0.305618	0.348913	0.329159	0.359108	0.348913	0.329159
61.353	0.0175279	0.0180031	0.0320992	0.0254155	0.0306316	0.0320992	0.0254155		0.315755	0.307405	0.346308	0.334823	0.366107	0.346308	0.334823
63.336	0.0189043	0.0260545	0.0363464	0.0283284	0.0309788	0.0363464	0.0283284		0.318976	0.310771	0.341265	0.334277	0.357305	0.341265	0.334277
65.334	0.0213557	0.0222738	0.0370428	0.0301819	0.0307922	0.0370428	0.0301819		0.32552	0.317389	0.353524	0.340473	0.372819	0.353524	0.340473
67.317	0.0244673	0.0239977	0.0271351	0.0296866	0.0317873	0.0271351	0.0296866		0.327278	0.316031	0.355858	0.348406	0.376651	0.355858	0.348406
69.316	0.0198093	0.0221132	0.0453057	0.0332153	0.0367793	0.0453057	0.0332153		0.338103	0.316374	0.354514	0.348191	0.376568	0.354514	0.348191
71.298	0.026322	0.0288366	0.0408936	0.0393779	0.0388821	0.0408936	0.0393779		0.337921	0.338515	0.36536	0.357423	0.37597	0.36536	0.357423
73.297	0.0293364	0.0258772	0.0313869	0.0287938	0.0386821	0.0313869	0.0287938		0.331305	0.329517	0.373293	0.364365	0.381092	0.373293	0.364365
75.295	0.0250699	0.0261316	0.038142	0.0375245	0.0420471	0.038142	0.0375245		0.346118	0.341631	0.375668	0.362187	0.391418	0.375668	0.362187
77.278	0.0265352	0.0314757	0.029014	0.0291799	0.0410623	0.029014	0.0291799		0.34644	0.329478	0.363157	0.359761	0.387904	0.363157	0.359761
79.277	0.0277242	0.0226129	0.039508	0.0314071	0.0340513	0.039508	0.0314071		0.355533	0.335379	0.358717	0.37657	0.394372	0.358717	0.37657
81.275	0.0263366	0.0272703	0.0353587	0.0304102	0.0334169	0.0353587	0.0304102		0.3518	0.339864	0.366065	0.37583	0.398961	0.366065	0.37583
83.258	0.0226175	0.021932	0.0350477	0.0419071	0.0445227	0.0350477	0.0419071		0.354558	0.351002	0.389119	0.38419	0.3882	0.389119	0.38419
85.257	0.0299192	0.0281969	0.0358994	0.0314227	0.0359697	0.0358994	0.0314227		0.359552	0.348673	0.37258	0.383986	0.396179	0.37258	0.383986
87.239	0.0290197	0.0321076	0.0384429	0.0278661	0.0338954	0.0384429	0.0278661		0.353871	0.35191	0.381086	0.388501	0.41179	0.381086	0.388501
89.238	0.027018	0.0311626	0.0393576	0.039365	0.0392937	0.0393576	0.039365		0.368285	0.35455	0.378617	0.378175	0.393354	0.378617	0.378175
91.221	0.0272015	0.0250721	0.0380573	0.0374202	0.0365717	0.0380573	0.0374202		0.361642	0.359136	0.397259	0.388541	0.401528	0.397259	0.388541
93.219	0.0294184	0.0286962	0.0302293	0.0343335	0.0390787	0.0302293	0.0343335		0.369439	0.368772	0.393979	0.388661	0.405229	0.393979	0.388661
95.202	0.0341634	0.0357762	0.0413431	0.0399162	0.0380987	0.0413431	0.0399162		0.371542	0.369773	0.391531	0.394791	0.410307	0.391531	0.394791
97.2	0.0294968	0.0336591	0.0463777	0.043114	0.0501694	0.0463777	0.043114		0.38312	0.377415	0.395418	0.400654	0.412713	0.395418	0.400654
99.199	0.0308261	0.034752	0.0327361	0.0384934	0.0492486	0.0327361	0.0384934		0.381487	0.373851	0.396327	0.400169	0.420796	0.396327	0.400169
101.182	0.0263713	0.029195	0.0390013	0.0455365	0.0530013	0.0390013	0.0455365		0.366496	0.370834	0.399086	0.400447	0.413697	0.399086	0.400447
103.18	0.029072	0.0245524	0.0471228	0.0440566	0.0482707	0.0471228	0.0440566		0.380421	0.378761	0.406412	0.402802	0.420936	0.406412	0.402802
105.179	0.0280392	0.0304125	0.0385721	0.0363615	0.0360403	0.0385721	0.0363615		0.381182	0.376684	0.40935	0.404227	0.412083	0.40935	0.404227
107.162	0.0274673	0.0217135	0.0440355	0.0445897	0.0487253	0.0440355	0.0445897		0.387954	0.377865	0.411896	0.413662	0.418083	0.411896	0.413662
109.16	0.0332935	0.0388855	0.0543585	0.0416733	0.0467676	0.0543585	0.0416733		0.383518	0.374873	0.408187	0.412317	0.415424	0.408187	0.412317
111.143	0.0305541	0.0269608	0.0523258	0.0450102	0.0495822	0.0523258	0.0450102		0.386977	0.378584	0.387136	0.406942	0.417657	0.387136	0.406942
113.141	0.0351021	0.0301256	0.0496379	0.04545	0.0532227	0.0496379	0.04545		0.384868	0.37718	0.396326	0.411555	0.424324	0.396326	0.411555
115.14	0.0275038	0.0325951	0.0537463	0.0506034	0.0545944	0.0537463	0.0506034		0.384312	0.379551	0.407907	0.416538	0.418692	0.407907	0.416538
117.123	0.0358099	0.0388551	0.0573984	0.0527845	0.0589335	0.0573984	0.0527845		0.390703	0.387	0.405842	0.408662	0.423074	0.405842	0.408662

[truncated: 7 more sheets: Supplementary Fig. 2c, Supplementary Fig. 3e, Supplementary Fig. 3b, Supplementary Fig. 6b, Supplementary Fig. 9a, Supplementary Fig. 9c, Supplementary Fig. 10e]
